# Supplementary material for: High endogenous CCL2 expression promotes the aggressive phenotype of human inflammatory breast cancer
Source: Nat Commun. 2021 Nov 25;12:6889. doi: 10.1038/s41467-021-27108-8 (PMC8617270; doi:10.1038/s41467-021-27108-8)
Supplement: Supplementary file 3 — Dataset 1 [file 41467_2021_27108_MOESM3_ESM.xlsx]

## Sheet: Suppl. Data 1
Supplementary Data 1
A3250 Canonical Pathways by IPA Analysis in vitro and in vivo
Values shown are (-log(p-value).
Canonical Pathways	A3250 tumors	A3250 cells
	in vivo	in vitro
EIF2 Signaling	48.3007	71.8664
Mitochondrial Dysfunction	41.8506	28.2706
Sirtuin Signaling Pathway	37.1155	25.9737
Oxidative Phosphorylation	34.9953	26.2402
Protein Ubiquitination Pathway	32.1906	19.7411
Regulation of eIF4 and p70S6K Signaling	24.3165	32.3636
Integrin Signaling	21.186	19.1607
mTOR Signaling	19.0948	30.9992
NRF2-mediated Oxidative Stress Response	18.1728	9.1575
ILK Signaling	17.6384	9.2386
Ephrin Receptor Signaling	17.2046	13.8623
Actin Cytoskeleton Signaling	16.2018	12.2778
Germ Cell-Sertoli Cell Junction Signaling	15.3859	12.9678
Hypoxia Signaling in the Cardiovascular System	14.9154	9.46073
Tight Junction Signaling	14.8695	6.47499
Clathrin-mediated Endocytosis Signaling	14.6492	13.1547
Epithelial Adherens Junction Signaling	14.4991	13.385
Remodeling of Epithelial Adherens Junctions	14.2701	17.3933
Molecular Mechanisms of Cancer	14.0678	7.88326
PI3K/AKT Signaling	13.9537	13.5336
Huntington's Disease Signaling	13.6373	14.8536
Sertoli Cell-Sertoli Cell Junction Signaling	12.6219	9.86404
VEGF Signaling	12.2887	7.59343
Signaling by Rho Family GTPases	12.2459	10.2102
Hereditary Breast Cancer Signaling	11.8942	6.07002
Breast Cancer Regulation by Stathmin1	11.8725	7.13393
IL-8 Signaling	11.4431	9.88074
Actin Nucleation by ARP-WASP Complex	10.9352	10.5553
Apoptosis Signaling	10.7296	6.87864
RhoA Signaling	10.6601	8.36197
Unfolded protein response	10.5676	7.18096
Virus Entry via Endocytic Pathways	10.499	9.7684
Estrogen Receptor Signaling	10.4481	4.28173
Axonal Guidance Signaling	10.3542	10.2025
IGF-1 Signaling	10.3538	9.74661
RhoGDI Signaling	10.2861	7.8812
ERK/MAPK Signaling	10.2553	8.06588
Phagosome Maturation	10.1337	10.3106
Glucocorticoid Receptor Signaling	10.0976	8.46826
Agrin Interactions at Neuromuscular Junction	10.0077	5.64683
NER Pathway	9.87233	2.76381
Pancreatic Adenocarcinoma Signaling	9.68616	7.16043
Renal Cell Carcinoma Signaling	9.6412	8.16294
Cardiac Hypertrophy Signaling	9.59369	4.27186
Sumoylation Pathway	9.58364	7.03121
Regulation of Actin-based Motility by Rho	9.4667	10.0063
Mitotic Roles of Polo-Like Kinase	9.42874	3.05347
CXCR4 Signaling	9.19069	6.30052
Regulation of Cellular Mechanics by Calpain Protease	9.09791	5.80253
Protein Kinase A Signaling	9.05589	4.8724
Chronic Myeloid Leukemia Signaling	9.02561	7.3909
Colorectal Cancer Metastasis Signaling	9.00597	7.12448
Cyclins and Cell Cycle Regulation	8.98236	2.10134
Ephrin B Signaling	8.89118	5.12878
Caveolar-mediated Endocytosis Signaling	8.81624	6.45128
Telomerase Signaling	8.74231	5.32553
PAK Signaling	8.70392	6.16057
Rac Signaling	8.65451	8.51397
Prostate Cancer Signaling	8.47337	7.86831
14-3-3-mediated Signaling	8.42771	9.79645
PDGF Signaling	8.34695	4.59836
Death Receptor Signaling	8.33318	3.95852
Endocannabinoid Cancer Inhibition Pathway	8.20606	3.43237
Paxillin Signaling	8.1782	5.64317
BAG2 Signaling Pathway	8.15068	5.56591
Role of Tissue Factor in Cancer	8.10706	8.26453
RAR Activation	8.10671	3.62807
fMLP Signaling in Neutrophils	8.10077	6.95485
Androgen Signaling	7.95863	3.55956
Regulation of IL-2 Expression in Activated and Anergic T Lymphocytes	7.89891	2.05121
CDK5 Signaling	7.87397	3.65271
Iron homeostasis signaling pathway	7.84817	7.02618
PEDF Signaling	7.82698	3.89999
Oncostatin M Signaling	7.75577	5.56591
Neuregulin Signaling	7.66556	5.52475
PTEN Signaling	7.63055	6.97571
HIPPO signaling	7.57379	4.95478
Cell Cycle: G1/S Checkpoint Regulation	7.5555	3.4571
Cholecystokinin/Gastrin-mediated Signaling	7.53866	3.38174
Endocannabinoid Developing Neuron Pathway	7.34669	4.25088
Leukocyte Extravasation Signaling	7.16613	4.20233
TCA Cycle II (Eukaryotic)	7.14748	2.68999
Insulin Receptor Signaling	7.12989	4.28889
Glioma Signaling	7.10618	4.22205
FAK Signaling	7.06953	6.88252
Thrombin Signaling	6.99019	4.39405
Chemokine Signaling	6.91769	1.79981
Apelin Endothelial Signaling Pathway	6.83495	2.79795
ERK5 Signaling	6.82037	6.32848
Semaphorin Signaling in Neurons	6.70405	3.55208
Acute Myeloid Leukemia Signaling	6.52734	4.9196
GM-CSF Signaling	6.44965	4.52586
HIF1α Signaling	6.35274	4.38035
Antiproliferative Role of TOB in T Cell Signaling	6.32751	1.85739
ATM Signaling	6.29755	2.01
Amyloid Processing	6.28919	3.31787
Non-Small Cell Lung Cancer Signaling	6.26331	4.68717
Pyridoxal 5'-phosphate Salvage Pathway	6.23658	1.48975
Glioma Invasiveness Signaling	6.18415	4.51739
Mechanisms of Viral Exit from Host Cells	6.14862	3.80089
Ceramide Signaling	6.1305	3.92023
GNRH Signaling	6.1304	2.79834
Myc Mediated Apoptosis Signaling	6.11549	7.23922
ErbB2-ErbB3 Signaling	6.11549	4.36431
B Cell Receptor Signaling	6.07257	3.96217
AMPK Signaling	6.0547	2.76181
BMP signaling pathway	6.0246	1.28277
Superpathway of Cholesterol Biosynthesis	5.98582	2.22627
HGF Signaling	5.96164	4.28784
Assembly of RNA Polymerase II Complex	5.88159	1.53028
Gap Junction Signaling	5.86478	4.29893
IL-1 Signaling	5.7977	3.50657
Wnt/β-catenin Signaling	5.77218	3.77288
IL-3 Signaling	5.72098	3.37032
Endometrial Cancer Signaling	5.71468	4.82591
IL-6 Signaling	5.70585	4.15857
Polyamine Regulation in Colon Cancer	5.64982	4.57135
Renin-Angiotensin Signaling	5.6431	2.03708
Aryl Hydrocarbon Receptor Signaling	5.62125	4.31436
Hepatic Fibrosis / Hepatic Stellate Cell Activation	5.58814	2.86518
Fcγ Receptor-mediated Phagocytosis in Macrophages and Monocytes	5.573	5.71192
PPARα/RXRα Activation	5.53595	3.04147
TGF-β Signaling	5.51363	1.73509
Aldosterone Signaling in Epithelial Cells	5.50061	3.38578
Cell Cycle: G2/M DNA Damage Checkpoint Regulation	5.4963	6.08977
Role of NFAT in Cardiac Hypertrophy	5.48802	0.990795
IL-15 Signaling	5.48162	2.91987
PPAR Signaling	5.47918	5.33045
p70S6K Signaling	5.44482	5.59147
RAN Signaling	5.44397	4.83562
α-Adrenergic Signaling	5.43077	1.77727
G Beta Gamma Signaling	5.4192	3.21212
JAK/Stat Signaling	5.35014	4.67902
Nucleotide Excision Repair Pathway	5.34655	2.11633
Synaptogenesis Signaling Pathway	5.34597	4.55361
Gα12/13 Signaling	5.31197	4.13441
Production of Nitric Oxide and Reactive Oxygen Species in Macrophages	5.25316	4.65266
Melanoma Signaling	5.23806	4.61091
Opioid Signaling Pathway	5.20819	2.72171
Bladder Cancer Signaling	5.15332	4.4367
Induction of Apoptosis by HIV1	5.11332	5.78606
Tec Kinase Signaling	5.09725	3.43573
HER-2 Signaling in Breast Cancer	5.09483	3.82915
Mouse Embryonic Stem Cell Pluripotency	5.05916	3.11428
Ovarian Cancer Signaling	5.04912	4.00186
PFKFB4 Signaling Pathway	4.97322	3.25254
FAT10 Cancer Signaling Pathway	4.97322	3.25254
UVC-Induced MAPK Signaling	4.94203	1.81028
NGF Signaling	4.90937	5.33335
Regulation of the Epithelial-Mesenchymal Transition Pathway	4.90912	4.45292
P2Y Purigenic Receptor Signaling Pathway	4.9055	3.19024
EGF Signaling	4.86473	3.70463
Phospholipase C Signaling	4.83955	3.54953
LPS-stimulated MAPK Signaling	4.82032	3.46431
PI3K Signaling in B Lymphocytes	4.726	3.82603
Erythropoietin Signaling	4.69348	3.07968
HMGB1 Signaling	4.68807	3.38982
Role of NFAT in Regulation of the Immune Response	4.62812	3.67786
p53 Signaling	4.56332	4.61678
Salvage Pathways of Pyrimidine Ribonucleotides	4.54623	1.69383
UVA-Induced MAPK Signaling	4.47947	2.90699
Gαq Signaling	4.47891	3.4327
ErbB Signaling	4.47567	2.45191
Glioblastoma Multiforme Signaling	4.47436	5.65678
Macropinocytosis Signaling	4.36023	4.3541
RANK Signaling in Osteoclasts	4.29989	1.71173
ErbB4 Signaling	4.2874	3.18295
IL-17 Signaling	4.26593	3.59879
NF-κB Activation by Viruses	4.22427	4.84041
4-1BB Signaling in T Lymphocytes	4.11236	3.64573
tRNA Charging	4.10576	3.41494
FLT3 Signaling in Hematopoietic Progenitor Cells	4.00165	4.12061
D-myo-inositol (3,4,5,6)-tetrakisphosphate Biosynthesis	3.98523	0.983656
D-myo-inositol (1,4,5,6)-Tetrakisphosphate Biosynthesis	3.98523	0.983656
Glycolysis I	3.97932	5.46821
Role of PKR in Interferon Induction and Antiviral Response	3.97662	3.80089
3-phosphoinositide Degradation	3.97405	0.70529
CREB Signaling in Neurons	3.9724	2.63675
Role of Macrophages, Fibroblasts and Endothelial Cells in Rheumatoid Arthritis	3.96757	4.55361
TNFR1 Signaling	3.96369	2.88006
D-myo-inositol-5-phosphate Metabolism	3.94147	0.790216
3-phosphoinositide Biosynthesis	3.90706	1.30581
Estrogen-Dependent Breast Cancer Signaling	3.824	2.73691
Role of Osteoblasts, Osteoclasts and Chondrocytes in Rheumatoid Arthritis	3.78269	1.96054
IL-2 Signaling	3.67812	3.78467
Inhibition of Angiogenesis by TSP1	3.6743	1.70086
SAPK/JNK Signaling	3.65352	4.03638
Adipogenesis pathway	3.64529	3.29917
GDNF Family Ligand-Receptor Interactions	3.60684	2.91987
CCR3 Signaling in Eosinophils	3.59846	2.66204
Role of CHK Proteins in Cell Cycle Checkpoint Control	3.56231	0.63693
Adrenomedullin signaling pathway	3.55695	2.02621
IL-22 Signaling	3.52354	1.0258
Dopamine Receptor Signaling	3.44572	1.60537
CNTF Signaling	3.4054	3.38246
Superpathway of Inositol Phosphate Compounds	3.40493	0.950164
Cdc42 Signaling	3.39671	3.72662
Cell Cycle Regulation by BTG Family Proteins	3.3665	1.9518
Cholesterol Biosynthesis II (via 24,25-dihydrolanosterol)	3.36145	0.84363
Cholesterol Biosynthesis III (via Desmosterol)	3.36145	0.84363
Cholesterol Biosynthesis I	3.36145	0.84363
Melanocyte Development and Pigmentation Signaling	3.35339	2.50148
T Cell Receptor Signaling	3.35114	1.41429
Synaptic Long Term Potentiation	3.33041	1.9037
Neurotrophin/TRK Signaling	3.32519	3.27652
FAT10 Signaling Pathway	3.31442	4.57637
Acute Phase Response Signaling	3.31337	4.1716
Role of JAK family kinases in IL-6-type Cytokine Signaling	3.28275	0.595374
Small Cell Lung Cancer Signaling	3.24542	4.7746
Fatty Acid β-oxidation I	3.21748	1.38398
Endoplasmic Reticulum Stress Pathway	3.20196	2.41119
Sphingosine-1-phosphate Signaling	3.19882	1.99861
Role of IL-17A in Arthritis	3.10778	2.76304
Calcium Signaling	3.10464	0
Thrombopoietin Signaling	3.10342	2.85805
TNFR2 Signaling	3.07389	2.03207
Prolactin Signaling	3.04966	2.15206
GADD45 Signaling	3.03757	3.47385
TWEAK Signaling	2.94449	2.66192
Xenobiotic Metabolism Signaling	2.94027	1.36488
Cleavage and Polyadenylation of Pre-mRNA	2.86804	0.44926
BER pathway	2.86804	1.54728
Osteoarthritis Pathway	2.86376	1.96674
STAT3 Pathway	2.84922	1.68896
NF-κB Signaling	2.82894	1.91967
Glutaryl-CoA Degradation	2.805	1.12522
Apelin Adipocyte Signaling Pathway	2.7629	0.700961
Role of BRCA1 in DNA Damage Response	2.75329	0.700961
Gluconeogenesis I	2.73897	3.82492
Role of MAPK Signaling in the Pathogenesis of Influenza	2.72769	1.39588
CD40 Signaling	2.69631	2.88734
Cardiac Hypertrophy Signaling (Enhanced)	2.68385	1.28816
Dopamine-DARPP32 Feedback in cAMP Signaling	2.66565	0.771986
CD28 Signaling in T Helper Cells	2.6608	4.47305
CD27 Signaling in Lymphocytes	2.63853	4.25258
SPINK1 General Cancer Pathway	2.60402	3.04855
Glutathione Redox Reactions II	2.58778	1.25673
Pentose Phosphate Pathway (Oxidative Branch)	2.58778	1.25673
CTLA4 Signaling in Cytotoxic T Lymphocytes	2.58252	4.13364
Mevalonate Pathway I	2.54867	1.42368
Superpathway of Geranylgeranyldiphosphate Biosynthesis I (via Mevalonate)	2.54569	1.60293
autophagy	2.53667	0.536104
Interferon Signaling	2.53665	2.03215
Tumoricidal Function of Hepatic Natural Killer Cells	2.53559	2.05702
IL-17A Signaling in Fibroblasts	2.50417	3.26245
Antiproliferative Role of Somatostatin Receptor 2	2.46953	2.35635
Thyroid Cancer Signaling	2.45778	2.79467
Cancer Drug Resistance By Drug Efflux	2.4149	1.85488
Angiopoietin Signaling	2.40812	3.64841
IL-10 Signaling	2.40085	1.31393
Pentose Phosphate Pathway	2.38964	1.6871
DNA Methylation and Transcriptional Repression Signaling	2.3722	1.25809
Apelin Cardiac Fibroblast Signaling Pathway	2.36245	1.68001
Ephrin A Signaling	2.34696	2.43439
GP6 Signaling Pathway	2.3394	2.56467
IL-17A Signaling in Airway Cells	2.2964	2.53909
Sonic Hedgehog Signaling	2.28139	0.426202
Isoleucine Degradation I	2.2759	1.97968
Colanic Acid Building Blocks Biosynthesis	2.2759	1.97968
Cell Cycle Control of Chromosomal Replication	2.2685	0.9264
Gαi Signaling	2.26656	1.0399
iNOS Signaling	2.26166	2.29483
Systemic Lupus Erythematosus Signaling	2.22674	2.83662
Relaxin Signaling	2.21752	1.78745
Estrogen-mediated S-phase Entry	2.17981	1.34431
VEGF Family Ligand-Receptor Interactions	2.17834	1.33439
IL-17A Signaling in Gastric Cells	2.16295	0
Granzyme B Signaling	2.13996	1.12522
Mismatch Repair in Eukaryotes	2.13996	0.649343
Role of NANOG in Mammalian Embryonic Stem Cell Pluripotency	2.10865	2.33645
IL-7 Signaling Pathway	2.08798	2.95505
Apelin Cardiomyocyte Signaling Pathway	2.07749	1.58312
Telomere Extension by Telomerase	2.0397	1.21456
Dolichyl-diphosphooligosaccharide Biosynthesis	2.03434	0
Purine Nucleotides De Novo Biosynthesis II	2.0333	1.6871
TR/RXR Activation	1.98382	1.30052
Docosahexaenoic Acid (DHA) Signaling	1.94941	2.55488
L-cysteine Degradation III	1.94073	1.52714
Oxidized GTP and dGTP Detoxification	1.94073	1.52714
Pyrimidine Deoxyribonucleotides De Novo Biosynthesis I	1.93086	2.82535
Ketogenesis	1.92943	0.55899
Urate Biosynthesis/Inosine 5'-phosphate Degradation	1.91745	1.42368
UVB-Induced MAPK Signaling	1.87263	1.35591
Lymphotoxin β Receptor Signaling	1.86107	2.4021
Role of PI3K/AKT Signaling in the Pathogenesis of Influenza	1.84263	2.15434
Vitamin-C Transport	1.83306	1.71654
Lipid Antigen Presentation by CD1	1.71219	4.6145
Cardiac β-adrenergic Signaling	1.70982	1.07828
G Protein Signaling Mediated by Tubby	1.7035	1.45216
IL-4 Signaling	1.69603	1.614
p38 MAPK Signaling	1.66501	1.75095
Pyrimidine Ribonucleotides Interconversion	1.59726	1.9024
Pyrimidine Ribonucleotides De Novo Biosynthesis	1.59505	2.21773
DNA damage-induced 14-3-3σ Signaling	1.58594	1.40388
Inhibition of Matrix Metalloproteases	1.56474	1.3696
FGF Signaling	1.52883	2.62125
Reelin Signaling in Neurons	1.52327	0.991871
Amyotrophic Lateral Sclerosis Signaling	1.52073	1.9474
Granzyme A Signaling	1.44002	2.54727
Proline Biosynthesis I	1.4191	1.25673
Role of p14/p19ARF in Tumor Suppression	1.33972	2.29483
Nitric Oxide Signaling in the Cardiovascular System	1.32406	1.58312
Aspartate Degradation II	1.30008	1.55467
Thioredoxin Pathway	1.30008	1.55467
Adenine and Adenosine Salvage I	1.29375	1.97335
Formaldehyde Oxidation II (Glutathione-dependent)	1.29375	1.97335
UDP-N-acetyl-D-galactosamine Biosynthesis II	1.10175	1.6871
Folate Polyglutamylation	1.10039	1.0652
Tetrahydrofolate Salvage from 5,10-methenyltetrahydrofolate	1.10039	0.377002
Superoxide Radicals Degradation	1.08267	1.38465
Heme Degradation	1.03674	2.39314
Agranulocyte Adhesion and Diapedesis	1.00809	0.728152
Inosine-5'-phosphate Biosynthesis II	0.887362	0.55501
Antigen Presentation Pathway	0.210983	4.73527
