# Supplementary material for: High endogenous CCL2 expression promotes the aggressive phenotype of human inflammatory breast cancer
Source: Nat Commun. 2021 Nov 25;12:6889. doi: 10.1038/s41467-021-27108-8 (PMC8617270; doi:10.1038/s41467-021-27108-8)
Supplement: Supplementary file 4 — Dataset 2 [file 41467_2021_27108_MOESM4_ESM.xlsx]

## Sheet: Suppl. Data 2
Supplementary Data 2
IPA differential pathway analysis of A3250 compared to MDA-MB-231 cells
Pathways activated in A3250 cells compared to MDA-MB-231 (-log(p-value) > 1.3 and z-score > 2)
Ingenuity Canonical Pathways	-log(p-value)	Ratio	z-score	Molecules
TREM1 Signaling	1.77	0.273	3.578	CCL2,CD86,CSF2,CXCL3,ICAM1,IL18,IL1B,IL1RL1,IL6,ITGA5,ITGB1,LAT2,MYD88,NLRC5,NLRP3,RELB,TLR1,TLR3,TLR6,TLR7,TLR8
Pyroptosis Signaling Pathway	2.52	0.29	3.272	CASP8,FOXO3,GBP1,GBP2,GBP3,GBP4,GSDME,IL18,IL1A,IL1B,IL1R1,IRF2,mir-30,NGFR,NLRP1,NLRP3,PRKAG2,PRKAR1B,TLR1,TLR3,TLR6,TLR7,TLR8,TNFRSF11B,TNFRSF1A,TNFRSF1B,TXNIP
Role of Hypercytokinemia/hyperchemokinemia in the Pathogenesis of Influenza	2.07	0.279	3.266	AREG,CCL2,CXCL10,CXCL3,IFIT2,IFIT3,IL18,IL1A,IL1B,IL1RN,IL5,IL6,ISG20,JAK1,MX1,MYD88,NLRP3,OAS1,OAS2,OAS3,S1PR1,STAT1,TLR3,TLR7
Tumor Microenvironment Pathway	8.4	0.352	2.945	CCL2,CD274,CD44,CFLAR,COL1A1,COL3A1,CSF1,CSF2,EGF,FAS,FGF13,FGF17,FGF2,FGF20,FGF21,FGF23,FGF5,FGF9,FOXG1,FOXO1,FOXO3,FOXO4,HIF1A,HLA-C,ICAM1,IL1B,IL6,ITGA5,ITGB3,MAP3K14,MMP1,MMP10,MMP14,MMP16,MMP2,MMP24,MMP3,MMP9,NOS2,PDCD1LG2,PDGFB,PDGFC,PDGFD,PGF,PIK3CD,PIK3R1,PLAU,PROK1,PTGS2,RASD1,RELB,RRAS,RRAS2,SLC2A1,SLC2A2,SLC2A3,SLC2A4,SPP1,TIAM1,TNC,TNFRSF1A,TSLP,VEGFC
Acute Phase Response Signaling	3.89	0.281	2.667	AHSG,AMBP,C1R,C1S,C3,C4A/C4B,C4BPB,CEBPB,FGB,FTL,HMOX1,HNF1A,IL18,IL1A,IL1B,IL1R1,IL1RAP,IL1RN,IL6,ITIH2,ITIH3,ITIH4,MAP2K6,MAP3K14,MAP3K5,MYD88,NFKBIA,NFKBIE,NGFR,OSMR,PIK3CD,PIK3R1,PLG,RASD1,RBP1,RBP5,RELB,RRAS,RRAS2,SERPINA1,SERPINA3,SERPINE1,SERPINF1,SHC1,SOCS1,SOCS3,TCF4,TF,TNFRSF11B,TNFRSF1A,TNFRSF1B,VWF
IL-17 Signaling	1.63	0.23	2.287	CCL2,CCL20,CD70,CEBPB,CLCF1,CSF2,CXCL1,CXCL3,CXCL5,EDA,IL15,IL17RB,IL18,IL1A,IL1B,IL5,IL6,JAK1,LIF,MAP2K6,MAP3K14,MMP2,MMP3,MMP9,NOS2,PDGFC,PGF,PIK3CD,PIK3R1,PROK1,PTGS2,RASD1,RGS13,RGS16,RRAS,RRAS2,TNFRSF11B,TNFSF10,TNFSF12,TNFSF14,TNFSF4,TNFSF9,VEGFC
Wound Healing Signaling Pathway	9.99	0.337	2.278	ACVR1C,ACVR2B,CD70,CEBPB,CLCF1,COL11A1,COL13A1,COL15A1,COL16A1,COL17A1,COL18A1,COL19A1,COL1A1,COL21A1,COL23A1,COL25A1,COL26A1,COL27A1,COL28A1,COL2A1,COL3A1,COL4A6,COL5A2,COL6A3,COL6A5,COL6A6,COL8A1,COL9A1,CSF2,EDA,EGF,EGFR,FGF2,FGFR2,HBEGF,IL15,IL18,IL1A,IL1B,IL1R1,IL1RAP,IL1RL1,IL1RN,IL5,IL6,ITGA3,ITGB1,JAK1,KRT16,KRT6A,KRT6B,LAMB1,LAMC2,LIF,MAP2K6,MAP3K14,MMP1,MMP10,MMP9,NFKBIA,NFKBIE,NGFR,PDGF…
IL-6 Signaling	1.39	0.234	2.268	CEBPB,COL1A1,CYP19A1,HSPB1,IL18,IL1A,IL1B,IL1R1,IL1RAP,IL1RL1,IL1RN,IL6,MAP2K6,MAP3K14,NFKBIA,NFKBIE,NGFR,PIK3CD,PIK3R1,RASD1,RELB,RRAS,RRAS2,SHC1,SOCS1,SOCS3,TNFAIP6,TNFRSF11B,TNFRSF1A,TNFRSF1B
PI3K/AKT Signaling	2.58	0.251	2.236	BCL2L1,FOXO1,FOXO3,GAB1,GDF15,GHR,IL12RB2,IL13RA2,IL17RB,IL1R1,IL1RL1,IL20RA,IL21R,IL22RA1,IL22RA2,IL27RA,IL7R,INPP5J,ITGA1,ITGA10,ITGA3,ITGA4,ITGA5,ITGA8,ITGA9,ITGAD,ITGAM,ITGAV,ITGB1,ITGB2,ITGB3,ITGB5,ITGB6,ITGB8,JAK1,MAP3K5,MAP3K8,NFKBIA,NFKBIE,PIK3CD,PIK3R1,PPM1L,PPP2CB,PTGS2,RASD1,RELB,RRAS,RRAS2,SFN,SHC1
Oncostatin M Signaling	1.62	0.302	2.111	EPAS1,JAK1,MMP1,MMP3,MT2A,OSMR,PLAU,RASD1,RRAS,RRAS2,SHC1,STAT1,TIMP3
Pathways inactivated in A3250 compared to MDA-MB-231 (-log(p-value) < 1.3 and z-score < -2)
Ingenuity Canonical Pathways	-log(p-value)	Ratio	z-score	Molecules
PPAR Signaling	1.92	0.262	-3.138	CITED2,IL18,IL1A,IL1B,IL1R1,IL1RAP,IL1RL1,IL1RN,MAP3K14,NFKBIA,NFKBIE,NGFR,NR0B2,PDGFB,PDGFC,PDGFD,PDGFRB,PPARA,PPARGC1A,PTGS2,RASD1,RELB,RRAS,RRAS2,SHC1,TNFRSF11B,TNFRSF1A,TNFRSF1B
Opioid Signaling Pathway	3.63	0.255	-3.046	ADCY1,ADCY5,ADCY6,ADCY7,ADCY8,CACNA1A,CACNA1B,CACNA1C,CACNA1D,CACNA1E,CACNA1F,CACNA1G,CACNA1H,CACNA2D2,CACNA2D4,CACNB2,CACNB4,CACNG5,CACNG6,CACNG7,CACNG8,CALML5,CAMK1G,CAMK2B,CAMK2D,EGR4,FYN,GNA14,GNAO1,GNAT2,GNG11,GNG7,GRIN2D,GRK4,GRK5,GUCY1A1,GUCY1B1,HNF1A,KCNJ3,KCNJ5,LEF1,LYN,MAP2K6,MAPK4,NFKBIA,OPRD1,PDE1B,PDE1C,PRKAG2,PRKAR1B,PRKCB,PRKCD,RAC3,RASD1,RGS11,RGS12,RGS13,RGS16,RGS20,RGS3,RGS7,RPS…
Endocannabinoid Neuronal Synapse Pathway	3.6	0.289	-2.92	ADCY1,ADCY5,ADCY6,ADCY7,ADCY8,CACNA1A,CACNA1B,CACNA1C,CACNA1D,CACNA1E,CACNA1F,CACNA1G,CACNA1H,CACNA2D2,CACNA2D4,CACNB2,CACNB4,CACNG5,CACNG6,CACNG7,CACNG8,CNR1,DNAH3,DNALI1,GNA14,GNAO1,GNG11,GNG7,GRIA4,GRIN2D,GUCY1A1,GUCY1B1,KCNJ3,KCNJ5,MAPK4,MGLL,PLCB4,PLCL1,PLCL2,PRKAG2,PRKAR1B,PTGS2,RIMS1
Factors Promoting Cardiogenesis in Vertebrates	4.09	0.298	-2.832	ACVR1C,ACVR2B,APC,BMP2,BMP4,BMP5,BMP6,BMP7,CAMK2B,CAMK2D,DKK1,FZD10,FZD2,FZD8,GJA5,HNF1A,LEF1,MEF2C,MYL2,MYOCD,NKX2-5,NOG,NPPB,PLCB4,PLCL1,PLCL2,PRKCB,PRKCD,SCN5A,SMAD9,TCF4,TCF7,TCF7L1,TCF7L2,TGFBR3,WNT11,WNT16,WNT3A,WNT4,WNT5A,WNT5B,WNT6,WNT7B,WNT8B,WNT9A
Netrin Signaling	5.55	0.403	-2.785	CACNA1A,CACNA1B,CACNA1C,CACNA1D,CACNA1E,CACNA1F,CACNA1G,CACNA1H,CACNA2D2,CACNA2D4,CACNB2,CACNB4,CACNG5,CACNG6,CACNG7,CACNG8,NFATC1,NFATC2,NFATC4,NTN1,PRKAG2,PRKAR1B,PRKG1,RAC3,RYR1,RYR2,UNC5A,UNC5B,UNC5C
Calcium Signaling	2.47	0.245	-2.592	AKAP5,ATP2A3,ATP2B3,CACNA1A,CACNA1B,CACNA1C,CACNA1D,CACNA1E,CACNA1F,CACNA1G,CACNA1H,CACNA2D2,CACNA2D4,CACNB2,CACNB4,CACNG5,CACNG6,CACNG7,CACNG8,CALML5,CAMK1G,CAMK2B,CAMK2D,CASQ1,CASQ2,CHRNA3,CHRNA4,CHRNB2,CHRNB4,GRIA4,GRIN2D,HDAC5,HDAC7,HDAC9,MEF2C,MYH14,MYL2,NFATC1,NFATC2,NFATC4,PNCK,PRKAG2,PRKAR1B,RYR1,RYR2,SLC8A2,SLC8A3,TNNC1,TNNI3,TPM1,TRPC3,TRPC4,TRPM8
Protein Kinase A Signaling	3.51	0.238	-2.425	ACP4,ADCY1,ADCY5,ADCY6,ADCY7,ADCY8,AKAP5,CALML5,CAMK2B,CAMK2D,CDC25A,CNGB1,DUSP1,DUSP15,DUSP2,DUSP26,DUSP4,DUSP9,EBI3,EYA1,EYA2,FLNC,GDPD1,GNG11,GNG7,GUCY1A1,GUCY1B1,H3C3,HHAT,HNF1A,LEF1,MYL12A,MYL12B,MYL2,MYLK,MYLK3,MYLPF,NFATC1,NFATC2,NFATC4,NFKBIA,NFKBIE,NGFR,NTN1,PALM2AKAP2,PDE11A,PDE1B,PDE1C,PDE3A,PDE3B,PDE4A,PDE4B,PDE5A,PDE9A,PLCB4,PLCL1,PLCL2,PPP1R14A,PPP1R14C,PPP1R3C,PRKAG2,PRKAR1B,PRKCB,…
Nitric Oxide Signaling in the Cardiovascular System	5.44	0.345	-2.414	ATP2A3,CACNA1A,CACNA1B,CACNA1C,CACNA1D,CACNA1E,CACNA1F,CACNA2D2,CACNA2D4,CACNB2,CACNB4,CACNG5,CACNG6,CACNG7,CACNG8,CALML5,CAV1,FLT1,FLT4,GUCY1A1,GUCY1A2,GUCY1B1,GUCY2D,KDR,NPR1,PDE1B,PDE1C,PDE3B,PDE5A,PDGFC,PGF,PIK3CD,PIK3R1,PRKAG2,PRKAR1B,PRKCB,PRKCD,PRKG1,PROK1,RYR2,VEGFC
Semaphorin Neuronal Repulsive Signaling Pathway	8.96	0.377	-2.38	ACAN,BCAN,CD44,CRMP1,CSPG5,DPYSL2,DPYSL3,FYN,GUCY1A1,GUCY1A2,GUCY1B1,ITGA1,ITGA10,ITGA3,ITGA4,ITGA5,ITGA8,ITGA9,ITGAD,ITGAM,ITGAV,ITGB1,ITGB2,ITGB3,ITGB5,ITGB6,ITGB8,LIMK1,MAP2K6,MAPT,MYL12A,MYL12B,MYL2,MYLPF,NCAN,NRP1,NRP2,PAK5,PAK6,PDE4A,PDE4B,PIK3CD,PIK3R1,PLXNA2,PLXNB1,PLXND1,PRKAG2,PRKAR1B,PRKG1,RRAS,SEMA3E,SEMA3F,SEMA5A,SEMA6A,SEMA6B,SEMA6D,VCAN
Heparan Sulfate Biosynthesis	1.79	0.267	-2.294	B3GAT1,B3GAT2,CES3,CHST13,CHST2,CHST3,CHST4,EXTL1,HS3ST1,HS3ST3A1,HS3ST3B1,HS6ST2,HS6ST3,NDST1,NDST4,PLA1A,PPME1,SULT1A1,SULT1B1,SULT1C4,SULT2B1,SULT4A1,XYLT1
CREB Signaling in Neurons	8.75	0.267	-2.256	ADCY1,ADCY5,ADCY6,ADCY7,ADCY8,ADCYAP1R1,ADGRA1,ADGRB1,ADGRB3,ADGRE1,ADGRE2,ADGRF4,ADGRF5,ADGRG1,ADGRG2,ADGRG6,ADGRL3,ADGRL4,ADGRV1,ADORA1,ADRA1A,ADRA1B,ADRA2A,ADRA2C,ADRB2,AGTR1,AVPR1A,AVPR2,BMP6,CACNA1A,CACNA1B,CACNA1C,CACNA1D,CACNA1E,CACNA1F,CACNA1G,CACNA1H,CACNA2D2,CACNA2D4,CACNB2,CACNB4,CACNG5,CACNG6,CACNG7,CACNG8,CALCR,CALML5,CAMK2B,CAMK2D,CCKBR,CCR10,CCR7,CHRM3,CNR1,CX3CR1,DRD2,EDNRA,EGF,EG…
Chondroitin Sulfate Biosynthesis	2.97	0.345	-2.236	B3GAT1,B3GAT2,CHST13,CHST2,CHST3,CHST4,CHST9,HS3ST1,HS3ST3A1,HS3ST3B1,HS6ST2,HS6ST3,NDST1,NDST4,SULT1A1,SULT1B1,SULT1C4,SULT2B1,SULT4A1,XYLT1
Dermatan Sulfate Biosynthesis	2.77	0.333	-2.236	B3GAT1,B3GAT2,CHST13,CHST14,CHST2,CHST3,CHST4,HS3ST1,HS3ST3A1,HS3ST3B1,HS6ST2,HS6ST3,NDST1,NDST4,SULT1A1,SULT1B1,SULT1C4,SULT2B1,SULT4A1,XYLT1
Synaptic Long Term Depression	4.42	0.287	-2.219	CACNA1A,CACNA1B,CACNA1C,CACNA1D,CACNA1E,CACNA1F,CACNA1G,CACNA1H,CACNA2D2,CACNA2D4,CACNB2,CACNB4,CACNG5,CACNG6,CACNG7,CACNG8,CTH,GAD1,GNA14,GNAO1,GNAT2,GRIA4,GRID1,GRM2,GRM4,GUCY1A1,GUCY1A2,GUCY1B1,GUCY2D,LYN,NOS2,NPR1,NPR3,PLA2G4A,PLA2G4E,PLA2G6,PLA2G7,PLA2R1,PLAAT2,PLAAT3,PLAAT4,PLB1,PLCB4,PLCL1,PLCL2,PNPLA3,PPM1L,PPP2CB,PRKCB,PRKCD,PRKG1,RASD1,RRAS,RRAS2,RYR1,RYR2
White Adipose Tissue Browning Pathway	7.05	0.36	-2.143	ADCY1,ADCY5,ADCY6,ADCY7,ADCY8,BDNF,BMP7,CACNA1A,CACNA1B,CACNA1C,CACNA1D,CACNA1E,CACNA1F,CACNA1G,CACNA1H,CACNA2D2,CACNA2D4,CACNB2,CACNB4,CACNG5,CACNG6,CACNG7,CACNG8,CEBPB,FGF21,FGFR1,FGFR2,FGFR3,FNDC5,FOXC2,GUCY1A1,GUCY1A2,GUCY1B1,KDR,LDHC,LDHD,mir-196,NPPB,NPR1,PPARA,PPARGC1A,PRDM16,PRKAA2,PRKAG2,PRKAR1B,PRKG1,RARB,RUNX1T1,THRB
cAMP-mediated signaling	3.51	0.262	-2.138	ADCY1,ADCY5,ADCY6,ADCY7,ADCY8,ADORA1,ADRA2A,ADRA2C,ADRB2,AGTR1,AKAP5,AVPR2,CALML5,CAMK1G,CAMK2B,CAMK2D,CHRM3,CNGB1,CNR1,DRD2,DUSP1,DUSP4,DUSP9,GABBR2,GDPD1,GNAO1,GPER1,GRK4,GRM2,GRM4,GUCY1A1,GUCY1B1,HCAR2,HRH2,HTR1D,HTR7,NPR3,NPY1R,OPRD1,PALM2AKAP2,PDE11A,PDE1B,PDE1C,PDE3A,PDE3B,PDE4A,PDE4B,PDE5A,PDE9A,PRKAR1B,PTGER3,PTGIR,RAPGEF3,RAPGEF4,RGS12,RGS7,S1PR1,S1PR3,SMPDL3B,TULP2,VIPR1
Notch Signaling	3.04	0.395	-2.121	APH1B,CNTN1,DLL4,DTX1,DTX3,DTX4,HEY1,HEY2,JAG1,JAG2,LFNG,MAML2,MAML3,MFNG,NOTCH3
Cardiac Hypertrophy Signaling (Enhanced)	12.4	0.295	-2.057	ACE,ACVR1C,ACVR2B,ADCY1,ADCY5,ADCY6,ADCY7,ADCY8,ADRA1A,ADRA1B,ADRA2A,ADRA2C,ADRB2,AGTR1,ATP2A3,CACNA1A,CACNA1B,CACNA1C,CACNA1D,CACNA1E,CACNA1F,CACNA2D2,CACNA2D4,CACNB2,CACNB4,CACNG5,CACNG6,CACNG7,CACNG8,CALML5,CAMK2B,CAMK2D,CD70,CLCF1,CSF2,CTF1,EDA,EDN1,EDNRA,FGF13,FGF17,FGF2,FGF20,FGF21,FGF23,FGF5,FGF9,FGFR1,FGFR2,FGFR3,FZD10,FZD2,FZD8,GDPD1,GHR,GNA14,GNG11,GNG7,GUCY1A1,GUCY1B1,HAND1,HAND2,HDAC5…
Cardiac beta-adrenergic Signaling	4.06	0.287	-2.043	ADCY1,ADCY5,ADCY6,ADCY7,ADCY8,AKAP5,ATP2A3,CACNA1A,CACNA1B,CACNA1C,CACNA1D,CACNA1E,CACNA1F,CACNA2D2,CACNA2D4,CACNB2,CACNB4,CACNG5,CACNG6,CACNG7,CACNG8,GDPD1,GNA14,GNAO1,GNAT2,GNG11,GNG7,GUCY1A1,GUCY1B1,PALM2AKAP2,PDE11A,PDE1B,PDE1C,PDE3A,PDE3B,PDE4A,PDE4B,PDE5A,PDE9A,PPM1L,PPP1R14A,PPP1R14C,PPP1R3C,PPP2CB,PRKAG2,PRKAR1B,RYR2,SLC8A2,SLC8A3,SMPDL3B,TULP2
