# Supplementary material for: High endogenous CCL2 expression promotes the aggressive phenotype of human inflammatory breast cancer
Source: Nat Commun. 2021 Nov 25;12:6889. doi: 10.1038/s41467-021-27108-8 (PMC8617270; doi:10.1038/s41467-021-27108-8)
Supplement: Supplementary file 5 — Dataset 3 [file 41467_2021_27108_MOESM5_ESM.xlsx]

## Sheet: Suppl. Data 3
Supplementary Data 3
IPA differential pathway analysis of A3250 compared to IBC3 cells
Pathways activated in A3250 cells compared to MDA-IBC3 (-log(p-value) > 1.3 and z-score > 2)
Ingenuity Canonical Pathways	-log(p-value)	Ratio	z-score	Molecules
PI3K/AKT Signaling	2.01	0.317	3.286	BCL2,CCND1,GAB1,GAB2,HSP90AA1,HSP90AB1,IKBKB,IL12RB2,IL13RA2,IL17RB,IL17RE,IL18R1,IL1R1,IL1R2,IL20RA,IL21R,IL22RA1,IL22RA2,IL27RA,IL2RB,IL2RG,IL4R,INPP5D,INPP5J,ITGA1,ITGA2,ITGA2B,ITGA4,ITGA5,ITGA8,ITGAD,ITGAL,ITGAM,ITGAV,ITGB1,ITGB2,ITGB3,ITGB4,ITGB7,ITGB8,JAK1,JAK3,LIMS1,MRAS,NFKBIE,NOS3,NRAS,PIK3CD,PIK3R3,PPP2CB,PPP2R2B,PTGS2,RALB,RAP1B,RASD1,RASD2,RELB,RHEB,RRAS2,SHC1,YWHAE,YWHAG,YWHAQ
Apelin Endothelial Signaling Pathway	1.65	0.319	3.212	ADCY1,ADCY2,ADCY4,ADCY5,ADCY8,ANGPT1,APLN,AQP2,CALM1 (includes others),CALML5,CAMK4,CCL2,FOS,GNAI1,GNAT2,GNAZ,GNB3,GNB4,GNG10,GNG11,GNG4,HDAC4,HDAC5,HIF1A,ICAM1,MAPK12,MEF2C,MRAS,NOS3,NRAS,PIK3CD,PIK3R3,PRKAG2,PRKCA,PRKCD,PRKCE,PRKCQ,PRKD1,RALB,RAP1B,RASD1,RASD2,RELB,RRAS2,VCAM1
HGF Signaling	2.94	0.364	3.157	CCND1,CDKN2A,ELF3,ELF5,ELK3,ETS1,FOS,GAB1,IL6,ITGA1,ITGA2,ITGA2B,ITGA4,ITGA5,ITGA8,ITGAD,ITGAL,ITGAM,ITGAV,ITGB1,ITGB2,ITGB3,ITGB4,ITGB7,ITGB8,MAP3K14,MAP3K4,MAPK12,MET,MRAS,NRAS,PAK1,PIK3CD,PIK3R3,PLCG2,PRKCA,PRKCD,PRKCE,PRKCQ,PRKD1,PTGS2,PTPN11,RALB,RAP1B,RASD1,RASD2,RRAS2,STAT3
Pulmonary Fibrosis Idiopathic Signaling Pathway	10.4	0.405	3.082	ACTA2,ACTB,ACTG2,ADAM10,ADAMTS1,AEBP2,AJUBA,AXL,BAX,BCL2,CAV1,CCN2,CCN4,CCND1,CDH1,CDH2,COL11A1,COL12A1,COL13A1,COL15A1,COL16A1,COL17A1,COL18A1,COL19A1,COL20A1,COL21A1,COL23A1,COL24A1,COL26A1,COL28A1,COL2A1,COL4A1,COL4A2,COL4A3,COL4A4,COL4A6,COL5A2,COL5A3,COL6A1,COL6A2,COL6A3,COL8A1,COL8A2,COL9A1,COL9A2,COL9A3,EDNRA,EGFR,EGR1,EIF4EBP3,EP300,EPHB3,F2,FGF18,FGF2,FGF9,FGFR1,FGFR2,FGFRL1,FN1,FOS,FOXO…
Regulation Of The Epithelial Mesenchymal Transition By Growth Factors Pathway	7.56	0.422	3.054	CD70,CDH1,CDH2,CLDN3,DOCK10,EGF,EGFR,EGR1,ERBB2,ESRP2,ETS1,FGF1,FGF11,FGF13,FGF18,FGF2,FGF20,FGF21,FGF22,FGF4,FGF5,FGF9,FGFR1,FGFR2,FGFRL1,FOS,FOXC2,GAB1,HMGA2,ID2,IKBKB,IL6,JAK1,JAK3,LATS2,MAPK12,MAPK13,MEST,MET,mir-8,MMP1,MMP2,MMP9,MRAS,NGFR,NRAS,OCLN,PARD6B,PDGFC,PDGFD,PDGFRB,PIK3CD,PIK3R3,PTPN11,RALB,RAP1B,RASD1,RASD2,RELB,RRAS2,SHC1,SHC2,SHC3,STAT3,TGFB1,TGFB2,TGFB3,TNFRSF11B,TNFRSF1B,TNFSF1…
Colorectal Cancer Metastasis Signaling	4.46	0.351	3.038	ADCY1,ADCY2,ADCY4,ADCY5,ADCY8,BAX,CCND1,CDH1,DCC,EGF,EGFR,FOS,FZD10,FZD2,FZD5,FZD7,FZD8,GNAI1,GNAT2,GNAZ,GNB3,GNB4,GNG10,GNG11,GNG4,HNF1A,IL6,JAK1,JAK3,MAPK12,MMP1,MMP10,MMP13,MMP14,MMP15,MMP16,MMP2,MMP23B,MMP24,MMP25,MMP3,MMP9,MRAS,MYC,NRAS,PDGFC,PGF,PIK3CD,PIK3R3,PRKAG2,PRKAR1B,PRKAR2B,PROK1,PTGER2,PTGER3,PTGS2,RAC2,RALB,RAP1B,RASD1,RASD2,RELB,RHOBTB1,RHOD,RHOF,RHOH,RHOJ,RHOQ,RHOV,RND1,RRAS2,SM…
Glioma Signaling	2.03	0.339	2.887	CALM1 (includes others),CALML5,CAMK1,CAMK1G,CAMK2B,CAMK2D,CAMK4,CCND1,CDK4,CDK6,CDKN2A,CDKN2C,E2F5,EGF,EGFR,HDAC10,HDAC11,HDAC2,HDAC4,HDAC5,HDAC9,IDH2,IGF2R,MRAS,NRAS,PDGFC,PDGFD,PDGFRB,PIK3CD,PIK3R3,PLCG2,PRKCA,PRKCD,PRKCE,PRKCQ,PRKD1,RALB,RAP1B,RASD1,RASD2,RRAS2,SHC1
Leukocyte Extravasation Signaling	7.44	0.42	2.734	ACTA2,ACTB,ACTG2,ACTN1,ACTN2,ACTN3,ARHGAP4,ARHGAP8/PRR5-ARHGAP8,CD44,CLDN1,CLDN10,CLDN11,CLDN12,CLDN14,CLDN16,CLDN18,CLDN2,CLDN20,CLDN23,CLDN3,CLDN4,CLDN7,CLDN8,CLDN9,CTNNA2,CTTN,CYBB,DLC1,EDIL3,GNAI1,ICAM1,ITGA2,ITGA4,ITGAL,ITGAM,ITGB1,ITGB2,JAM3,MAP3K4,MAPK12,MAPK13,MMP1,MMP10,MMP13,MMP14,MMP15,MMP16,MMP2,MMP23B,MMP24,MMP25,MMP3,MMP9,MSN,NCF2,NCF4,NOX1,PIK3CD,PIK3R3,PLCG2,PRKCA,PRKCD,PRKCE,PRKC…
Macropinocytosis Signaling	4.6	0.461	2.683	ABI1,CD14,CSF1,CSF1R,EGF,ITGA5,ITGB1,ITGB2,ITGB3,ITGB4,ITGB7,ITGB8,MET,MRAS,MRC1,NGF,NRAS,PAK1,PDGFC,PDGFD,PIK3CD,PIK3R3,PLCG2,PRKCA,PRKCD,PRKCE,PRKCQ,PRKD1,RAB34,RALB,RAP1B,RASD1,RASD2,RRAS2,USP6NL
Actin Nucleation by ARP-WASP Complex	3.56	0.409	2.683	ACTR2,ACTR3,ARPC5,BAIAP2,ITGA1,ITGA2,ITGA2B,ITGA4,ITGA5,ITGA8,ITGAD,ITGAL,ITGAM,ITGAV,ITGB1,ITGB2,ITGB3,ITGB4,ITGB7,ITGB8,MRAS,NRAS,RAC2,RALB,RAP1B,RASD1,RASD2,RHOBTB1,RHOD,RHOF,RHOH,RHOJ,RHOQ,RHOV,RND1,RRAS2,WASF1,WIPF1
Paxillin Signaling	2.44	0.361	2.6	ACTA2,ACTB,ACTG2,ACTN1,ACTN2,ACTN3,ARHGEF6,ITGA1,ITGA2,ITGA2B,ITGA4,ITGA5,ITGA8,ITGAD,ITGAL,ITGAM,ITGAV,ITGB1,ITGB2,ITGB3,ITGB4,ITGB7,ITGB8,MAPK12,MAPK13,MRAS,NRAS,PAK1,PAK2,PAK3,PAK6,PIK3CD,PIK3R3,RALB,RAP1B,RASD1,RASD2,RRAS2,VCL
ERK5 Signaling	1.54	0.347	2.558	ATF4,CREB3L4,EGF,EGFR,FOS,FOSL1,GAB1,LIF,MEF2C,MRAS,MYC,NGF,NRAS,NTRK1,PTPN11,RALB,RAP1B,RASD1,RASD2,RRAS2,SGK1,SH2D2A,YWHAE,YWHAG,YWHAQ
Tumor Microenvironment Pathway	7.66	0.43	2.524	ARG1,BCL2,CCL2,CCND1,CD274,CD44,CSF1,EGF,FAS,FGF1,FGF11,FGF13,FGF18,FGF2,FGF20,FGF21,FGF22,FGF4,FGF5,FGF9,FN1,FOS,FOXO4,HIF1A,HLA-A,HLA-C,ICAM1,IL13,IL1B,IL6,ITGA5,ITGB3,LGALS9,MAP3K14,MMP1,MMP10,MMP13,MMP14,MMP15,MMP16,MMP2,MMP23B,MMP24,MMP25,MMP3,MMP9,MRAS,MYC,NRAS,PDCD1LG2,PDGFC,PDGFD,PGF,PIK3CD,PIK3R3,PLAU,PROK1,PTGS2,RALB,RAP1B,RASD1,RASD2,RELB,RRAS2,SLC16A1,SLC2A2,SLC2A3,SPP1,STAT3,TGFB1,TG…
Actin Cytoskeleton Signaling	7.24	0.396	2.474	ACTA2,ACTB,ACTG2,ACTN1,ACTN2,ACTN3,ACTR2,ACTR3,ARHGAP24,ARHGEF4,ARHGEF6,ARPC5,BAIAP2,CD14,CFL2,CYFIP2,DIAPH2,DIAPH3,EGF,F2,FGD3,FGF1,FGF11,FGF13,FGF18,FGF2,FGF20,FGF21,FGF22,FGF4,FGF5,FGF9,FLNA,FN1,GSN,IQGAP2,ITGA1,ITGA2,ITGA2B,ITGA4,ITGA5,ITGA8,ITGAD,ITGAL,ITGAM,ITGAV,ITGB1,ITGB2,ITGB3,ITGB4,ITGB7,ITGB8,LIMK2,MATK,MRAS,MSN,MYH10,MYH14,MYH7B,MYL2,MYL9,MYLK,MYLK3,MYLPF,MYO10,MYO18A,MYO1H,MYO5C,NRA…
HIF1alpha Signaling	4.1	0.361	2.458	ADM,BMP6,CAMK1,CAMK1G,CAMK2B,CAMK2D,CAMK4,CUL2,CYBB,EGF,EGLN1,EGLN3,EP300,EPO,FGF2,FOXP3,HIF1A,HMOX1,HSP90AA1,HSPA2,HSPA6,HSPA8,IL6,KDR,LDHB,LDHC,MET,MMP1,MMP10,MMP13,MMP14,MMP15,MMP16,MMP2,MMP23B,MMP24,MMP25,MMP3,MMP9,MRAS,NCF2,NOX1,NRAS,PDGFC,PGF,PIK3CD,PIK3R3,PLCG2,PRKCA,PRKCD,PRKCE,PRKCQ,PRKD1,PROK1,RAC2,RALB,RAN,RAP1B,RASD1,RASD2,RORC,RPS6,RRAS2,SERPINE1,SLC2A14,SLC2A2,SLC2A3,SLC2A5,STAT3,TF…
Thrombopoietin Signaling	2.69	0.413	2.449	FOS,GAB2,IRS2,MPL,MRAS,MYC,NRAS,PIK3CD,PIK3R3,PLCG2,PRKCA,PRKCD,PRKCE,PRKCQ,PRKD1,PTPN11,RALB,RAP1B,RASD1,RASD2,RRAS2,SHC1,STAT1,STAT3,STAT5A,STAT5B
Pulmonary Healing Signaling Pathway	7.83	0.422	2.4	BLK,BMP4,BMPR1A,CCNB1,CCND1,CDH1,CELA2B,CFL2,CHRNA7,DLK1,EGF,EGFR,EP300,FGFR1,FGFR2,FRK,FYN,FZD10,FZD2,FZD5,FZD7,FZD8,HIF1A,HNF1A,IDH2,JAG1,KDR,MAPK12,MAPK13,MMP1,MMP10,MMP13,MMP14,MMP15,MMP16,MMP2,MMP23B,MMP24,MMP25,MMP3,MMP9,MRAS,MYC,MYD88,NGFR,NOTCH3,NRAS,PDGFC,PGF,PRKAG2,PRKCA,PRKCD,PRKCE,PRKCQ,PRKD1,PROK1,RALB,RAP1B,RASD1,RASD2,RRAS2,SMO,STAT3,STAT5A,STAT5B,TCF7,TCF7L1,TGFB1,TGFB2,TGFB3,THBS…
Hepatic Fibrosis Signaling Pathway	11	0.389	2.324	ACTA2,ATF4,BAMBI,BCL2,CACNA1A,CACNA1B,CACNA1C,CACNA1D,CACNA1F,CACNA2D1,CACNA2D2,CACNB2,CACNG1,CACNG2,CACNG4,CACNG6,CACNG7,CACNG8,CALM1 (includes others),CALML5,CAMK4,CCDC88A,CCL2,CCN2,CCND1,CD40,COL18A1,COL2A1,COL5A3,CREB3L4,CYBB,EDNRA,FGF2,FGFR1,FOS,FOXO4,FTH1,FTL,FZD10,FZD2,FZD5,FZD7,FZD8,GLI1,GLI2,GLIS1,GLIS2,GNAI1,HIF1A,HNF1A,ICAM1,IKBKB,IL18,IL1A,IL1B,IL1R1,IL1R2,IL1RAPL2,IL33,IL37,IRAK2,IRA…
Glioma Invasiveness Signaling	2.31	0.384	2.294	CD44,ITGAV,ITGB3,MMP2,MMP9,MRAS,NRAS,PIK3CD,PIK3R3,PLAU,PLAUR,PLG,RAC2,RALB,RAP1B,RASD1,RASD2,RHOBTB1,RHOD,RHOF,RHOH,RHOJ,RHOQ,RHOV,RND1,RRAS2,TIMP2,TIMP3
Integrin Signaling	2.81	0.333	2.286	ACTA2,ACTB,ACTG2,ACTN1,ACTN2,ACTN3,ACTR2,ACTR3,ARPC5,CAPN3,CAPN8,CAPN9,CAV1,CTTN,FYN,GRB7,GSN,ITGA1,ITGA2,ITGA2B,ITGA4,ITGA5,ITGA8,ITGAD,ITGAL,ITGAM,ITGAV,ITGB1,ITGB2,ITGB3,ITGB4,ITGB7,ITGB8,LIMS1,MRAS,MYL2,MYL9,MYLK,MYLK3,NEDD9,NRAS,PAK1,PAK2,PAK3,PAK6,PARVB,PFN1,PFN2,PIK3CD,PIK3R3,PLCG2,RAC2,RALB,RAP1B,RASD1,RASD2,RHOBTB1,RHOD,RHOF,RHOH,RHOJ,RHOQ,RHOV,RND1,RRAS2,SHC1,TSPAN2,TSPAN5,TSPAN7,VCL,WI…
STAT3 Pathway	3.54	0.378	2.271	BCL2,BMP6,BMPR1A,EGF,EGFR,FGF2,FGFR1,FGFR2,IGF2R,IL12RB2,IL13RA2,IL17RB,IL17RE,IL18R1,IL1A,IL1B,IL1R1,IL1R2,IL20RA,IL21R,IL22RA1,IL22RA2,IL27RA,IL2RB,IL2RG,IL4R,KDR,MAP3K21,MAPK12,MAPK13,MRAS,MYC,NGFR,NRAS,NTRK1,NTRK2,PDGFRB,PIM1,PTPN6,RALB,RAP1B,RASD1,RASD2,RRAS2,SOCS2,SOCS3,SOCS5,STAT3,TGFB1,TGFB2,VEGFA
Regulation of Actin-based Motility by Rho	4.5	0.414	2.263	ACTA2,ACTB,ACTG2,ACTR2,ACTR3,ARPC5,BAIAP2,GSN,ITGA1,ITGA2,ITGA2B,ITGA4,ITGA5,ITGA8,ITGAD,ITGAL,ITGAM,ITGAV,ITGB1,ITGB2,ITGB3,ITGB4,ITGB7,ITGB8,MYL2,MYL9,MYLK,MYLPF,PAK1,PAK2,PAK3,PAK6,PFN1,PFN2,PIP4K2A,PIP5K1A,PIP5K1B,RAC2,RHOBTB1,RHOD,RHOF,RHOH,RHOJ,RHOQ,RHOV,RND1,WASF1,WIPF1
CDK5 Signaling	2	0.342	2.263	ADCY1,ADCY2,ADCY4,ADCY5,ADCY8,BDNF,CACNA1A,EGR1,ITGA2,ITGB1,LAMA1,LAMB1,LAMB3,LAMC1,LAMC2,MAPK12,MAPK13,MAPT,MRAS,NGF,NGFR,NRAS,NTRK2,PPP1R14A,PPP1R14C,PPP1R14D,PPP1R1B,PPP1R3C,PPP1R3D,PPP2CB,PPP2R2B,PRKAG2,PRKAR1B,PRKAR2B,RALB,RAP1B,RASD1,RASD2,RRAS2
Cardiac Hypertrophy Signaling (Enhanced)	8.71	0.354	2.212	ACE,ADCY1,ADCY2,ADCY4,ADCY5,ADCY8,ADRA1A,ADRA2A,ADRB2,ATP2A1,ATP2A3,CACNA1A,CACNA1B,CACNA1C,CACNA1D,CACNA1F,CACNA2D1,CACNA2D2,CACNB2,CACNG1,CACNG2,CACNG4,CACNG6,CACNG7,CACNG8,CALM1 (includes others),CALML5,CAMK2B,CAMK2D,CAMK4,CD70,CLCF1,CYBB,DIAPH2,DIAPH3,EDA,EDNRA,EDNRB,EP300,FGF1,FGF11,FGF13,FGF18,FGF2,FGF20,FGF21,FGF22,FGF4,FGF5,FGF9,FGFR1,FGFR2,FGFRL1,FZD10,FZD2,FZD5,FZD7,FZD8,GATA4,GDPD3,GNA…
14-3-3-mediated Signaling	1.44	0.315	2.2	BAX,CBL,FOS,MAPK12,MAPT,MRAS,NRAS,PIK3CD,PIK3R3,PLCD1,PLCG2,PLCH2,PLCL2,PRKCA,PRKCD,PRKCE,PRKCQ,PRKD1,RALB,RAP1B,RASD1,RASD2,RRAS2,SNCA,TP73,TUBA1A,TUBA1B,TUBA1C,TUBA3C/TUBA3D,TUBA4A,TUBB1,TUBB2A,TUBB2B,TUBB3,TUBB4A,TUBB6,VIM,YWHAE,YWHAG,YWHAQ
Ephrin Receptor Signaling	6.88	0.408	2.188	ABI1,ACTR2,ACTR3,ADAM10,ANGPT1,ARPC5,ATF4,CFL2,CREB3L4,EFNB1,EFNB3,EGF,EPHA1,EPHA2,EPHA5,EPHA7,EPHA8,EPHB1,EPHB2,EPHB3,FGF1,FYN,GNAI1,GNAT2,GNAZ,GNB3,GNB4,GNG10,GNG11,GNG4,GRIN1,GRIN2B,GRIN2D,GRIN3A,ITGA1,ITGA2,ITGA2B,ITGA4,ITGA5,ITGA8,ITGAD,ITGAL,ITGAM,ITGAV,ITGB1,ITGB2,ITGB3,ITGB4,ITGB7,ITGB8,ITSN1,KALRN,LIMK2,MAP3K14,MRAS,NGEF,NRAS,PAK1,PAK2,PAK3,PAK6,PDGFC,PDGFD,PGF,PROK1,PTPN11,PTPN13,RAC2,R…
IL-8 Signaling	3.39	0.346	2.177	ANGPT1,ANGPT2,BAX,BCL2,CCND1,CDH1,CXCL1,CYBB,EGF,EGFR,FOS,GNAI1,GNAT2,GNAZ,GNB3,GNB4,GNG10,GNG11,GNG4,HMOX1,ICAM1,IKBKB,IRAK2,IRAK3,ITGAM,ITGAV,ITGB2,ITGB3,KDR,LIMK2,MAPK12,MMP2,MMP9,MRAS,MYL2,MYL9,NAPEPLD,NCF2,NFKBIE,NOX1,NRAS,PAK2,PDGFC,PGF,PIK3CD,PIK3R3,PLD3,PLD4,PRKCA,PRKCD,PRKCE,PRKCQ,PRKD1,PROK1,PTGS2,RAB11FIP2,RAC2,RALB,RAP1B,RASD1,RASD2,RHOBTB1,RHOD,RHOF,RHOH,RHOJ,RHOQ,RHOV,RND1,RRAS2,VCA…
RAC Signaling	3	0.362	2.121	ACTR2,ACTR3,ANK1,ARPC5,BAIAP2,CD44,CFL2,CYBB,CYFIP2,IQGAP2,ITGA1,ITGA2,ITGA2B,ITGA4,ITGA5,ITGA8,ITGAD,ITGAL,ITGAM,ITGAV,ITGB1,ITGB2,ITGB3,ITGB4,ITGB7,ITGB8,LIMK2,MRAS,NCF2,NOX1,NRAS,PAK1,PAK2,PAK3,PAK6,PARD3,PIK3CD,PIK3R3,PIP4K2A,PIP5K1A,PIP5K1B,RAC2,RALB,RAP1B,RASD1,RASD2,RELB,RRAS2,TIAM1,WASF1
Tumoricidal Function of Hepatic Natural Killer Cells	1.78	0.458	2.121	APAF1,BAX,CASP6,CYCS,FAS,ICAM1,ITGAL,M6PR,PRF1,SERPINB9,SRGN
PAK Signaling	2.72	0.364	2.117	ARHGAP10,ARHGEF6,CFL2,EPHB3,ITGA1,ITGA2,ITGA2B,ITGA4,ITGA5,ITGA8,ITGAD,ITGAL,ITGAM,ITGAV,ITGB1,ITGB2,ITGB3,ITGB4,ITGB7,ITGB8,LIMK2,MAPK12,MRAS,MYL2,MYL9,MYLK,MYLPF,NRAS,PAK1,PAK2,PAK3,PAK6,PDGFC,PDGFD,PDGFRB,PIK3CD,PIK3R3,RALB,RAP1B,RASD1,RASD2,RRAS2,SHC1
CSDE1 Signaling Pathway	1.45	0.357	2.065	APAF1,BCYRN1,CCL2,CTTN,FN1,FOS,FUS,HNRNPC,HNRNPD,LSM14A,MYC,PABPC3,PABPC5,PIWIL4,RPL9,SYNCRIP,TGFB1,TNC,TRIO,VIM
VEGF Signaling	1.61	0.333	2.043	ACTA2,ACTB,ACTG2,ACTN1,ACTN2,ACTN3,BCL2,EIF1AX,HIF1A,KDR,MRAS,NOS3,NRAS,PDGFC,PGF,PIK3CD,PIK3R3,PLCG2,PRKCA,PROK1,PTPN11,PTPN6,RALB,RAP1B,RASD1,RASD2,RRAS2,SH2D2A,SHC1,VCL,VEGFA,VEGFC,YWHAE
Pathways inactivated in A3250 compared to MDA-IBC3 (-log(p-value) < 1.3 and z-score < -2)
Ingenuity Canonical Pathways	-log(p-value)	Ratio	z-score	Molecules
Th2 Pathway	1.48	0.314	-2.414	BHLHE41,CD247,CD4,CD40,GATA3,HAVCR1,HLA-A,HLA-DQA1,HLA-DQB1,HLA-DRB1,HLA-DRB5,ICAM1,ICOSLG/LOC102723996,IL12A,IL12RB2,IL13,IL17RB,IL2RB,IL2RG,IL33,IL4R,IL5,ITGB2,JAG1,JAK1,JAK3,MAF,mir-21,NFATC2,NOTCH3,PIK3CD,PIK3R3,PRKCQ,RUNX3,S1PR1,SOCS3,STAT4,STAT5A,STAT5B,TGFB1,TIMD4,TSLP,VAV1
PPAR Signaling	3.42	0.393	-2.271	CITED2,EP300,FOS,HSP90AA1,HSP90AB1,IKBKB,IL18,IL1A,IL1B,IL1R1,IL1R2,IL1RAPL2,IL33,IL37,MAP3K14,MED1,MRAS,NFKBIE,NGFR,NR0B2,NR1H3,NR2F1,NRAS,PDGFC,PDGFD,PDGFRB,PPARA,PPARG,PPARGC1A,PTGS2,RALB,RAP1B,RASD1,RASD2,RELB,RRAS2,SCAND1,SHC1,STAT5A,STAT5B,TNFRSF11B,TNFRSF1B
Semaphorin Neuronal Repulsive Signaling Pathway	3.3	0.364	-2.143	CD44,CFL2,CRMP1,DPYSL2,DPYSL3,DPYSL5,ERBB2,FYN,ITGA1,ITGA2,ITGA2B,ITGA4,ITGA5,ITGA8,ITGAD,ITGAL,ITGAM,ITGAV,ITGB1,ITGB2,ITGB3,ITGB4,ITGB7,ITGB8,LIMK2,MAPT,MYL2,MYL9,MYLPF,NRP1,NRP2,PAK1,PAK2,PAK3,PAK6,PDE4B,PDE4C,PIK3CD,PIK3R3,PLCG2,PLXNA2,PLXNA3,PLXNB1,PLXND1,PRKAG2,PRKAR1B,PRKAR2B,PRKG1,RND1,SEMA3A,SEMA3E,SEMA5A,SEMA6B,SEMA6D,SMC3
