# Supplementary material for: High endogenous CCL2 expression promotes the aggressive phenotype of human inflammatory breast cancer
Source: Nat Commun. 2021 Nov 25;12:6889. doi: 10.1038/s41467-021-27108-8 (PMC8617270; doi:10.1038/s41467-021-27108-8)
Supplement: Supplementary file 6 — Dataset 4 [file 41467_2021_27108_MOESM6_ESM.xlsx]

## Sheet: Suppl. Data 4
Supplementary Data 4
IPA differential pathway analysis of A3250 compared to SUM149 cells
Pathways activated in A3250 cells compared to SUM149 (-log(p-value) > 1.3 and z-score > 2)
Ingenuity Canonical Pathways	-log(p-value)	Ratio	z-score	Molecules
G Beta Gamma Signaling	1.77	0.248	3.402	ADCY1,ARHGEF6,BTK,CACNA1A,CACNA1B,CACNA1H,CACNA1I,CACNA2D2,CACNA2D3,CACNA2D4,CACNG6,CACNG7,CACNG8,CATSPER1,CATSPER2,GNA14,GNA15,GNAZ,GNG11,GNG2,GNG7,KCNJ6,MRAS,PLCG2,PRKAG2,PRKCA,PRKCD,PRKCG,PRKCQ,PRKD1,RASD1,RASD2
LXR/RXR Activation	4.27	0.317	2.744	ABCA1,ABCG1,ABCG5,ACACA,AHSG,AMBP,APOB,APOE,APOL1,CCL2,CD14,CD36,CLU,HPX,IL1A,IL1B,IL1R1,IL1R2,IL1RAPL2,IL1RL1,IL1RL2,IL1RN,IL33,IL36RN,IL37,LPL,LY96,MLXIPL,MMP9,MYLIP,NR1H3,PON3,PTGS2,RBP4,S100A8,SAA1,SAA2,TLR4,TNFRSF1B
Sonic Hedgehog Signaling	1.32	0.31	2.333	DYRK1B,GLI1,GLI2,GLIS1,HHIP,PRKAG2,PTCH2,SHH,SMO
GPCR-Mediated Nutrient Sensing in Enteroendocrine Cells	3.61	0.305	2.121	ADCY1,ADCY10,ADCY4,ADCY6,ADCY8,CACNA1A,CACNA1B,CACNA1H,CACNA1I,CACNA2D2,CACNA2D3,CACNA2D4,CACNG6,CACNG7,CACNG8,CATSPER1,CATSPER2,GNA14,GNA15,GNG11,GNG2,GNG7,GUCY1A1,GUCY1B1,LPAR5,PLCB1,PLCB2,PLCE1,PLCG2,PLCH2,PRKAG2,PRKCA,PRKCD,PRKCG,PRKCQ,PRKD1
White Adipose Tissue Browning Pathway	3.9	0.301	2.082	ADCY1,ADCY10,ADCY4,ADCY6,ADCY8,BDNF,CACNA1A,CACNA1B,CACNA1H,CACNA1I,CACNA2D2,CACNA2D3,CACNA2D4,CACNG6,CACNG7,CACNG8,CATSPER1,CATSPER2,CREB5,DIO2,FCER1G,FGF21,FGFR1,FGFR2,FNDC5,FOXC2,GUCY1A1,GUCY1B1,KDR,LDHD,LIPE,MAPK13,mir-196,NPPB,NPR1,PPARGC1A,PRDM16,PRKAG2,THRB,UCP1,VGF
Patways inactivated in A3250 compared to SUM149 (-log(p-value) < 1.3 and z-score < -2)
Ingenuity Canonical Pathways	-log(p-value)	Ratio	z-score	Molecules
Toll-like Receptor Signaling	2	0.282	-2.982	CD14,IL12A,IL1A,IL1B,IL1RL1,IL1RN,IL33,IL36RN,IL37,IRAK2,IRAK3,LY96,MAP2K6,MAP3K14,MAPK13,MYD88,TLR10,TLR2,TLR4,TLR5,TLR7,TLR8
p38 MAPK Signaling	2.09	0.263	-2.785	CREB5,DUSP1,DUSP10,FAS,H3-3A/H3-3B,IL1A,IL1B,IL1R1,IL1R2,IL1RAPL2,IL1RL1,IL1RL2,IL1RN,IL33,IL36RN,IL37,IRAK2,IRAK3,MAP2K6,MAP3K5,MAPK13,MAPT,MEF2C,PLA2G2A,PLA2G4A,PLA2G4C,PLA2G4D,RPS6KA2,STAT1,TGFB2,TNFRSF1B
Mitochondrial L-carnitine Shuttle Pathway	1.49	0.368	-2.449	ACSBG1,ACSL5,ACSL6,ACSM1,CPT1C,SLC27A2,SLC27A6
Fatty Acid Activation	1.51	0.4	-2.236	ACSBG1,ACSL5,ACSL6,ACSM1,SLC27A2,SLC27A6
Neurovascular Coupling Signaling Pathway	6.75	0.311	-2.151	ADORA1,ADORA2A,CACNA1A,CACNA1B,CACNA1H,CACNA1I,CACNA2D2,CACNA2D3,CACNA2D4,CACNG6,CACNG7,CACNG8,CALML5,CAMK4,CATSPER1,CATSPER2,CHRM3,ENTPD2,ENTPD3,ENTPD8,GABBR2,GABRA2,GABRD,GABRE,GABRQ,GAD1,GJA1,GRIA4,GRIN2B,GRIN2C,GRIN3B,GUCY1A1,GUCY1B1,GUCY2C,GUCY2D,KCNJ15,KCNJ16,KCNJ2,KCNJ6,KCNMA1,KCNMB1,KCNN1,KCNN2,KCNN3,KCNN4,MAPT,NOS3,NPR1,PLA2G2A,PLA2G4A,PLA2G4C,PLA2G4D,PLA2G7,PLAAT2,PLB1,PLCB1,PLCB2,PNPLA…
VDR/RXR Activation	6.81	0.423	-2.132	CALB1,CD14,COL13A1,CSF2,CSNK2A1,CST6,CYP24A1,CYP27B1,FOXO1,HES1,HOXA10,HR,HSD17B2,IGFBP3,IL12A,IL1RL1,KLF4,KLK6,MXD1,PDGFA,PPARD,PRKCA,PRKCD,PRKCG,PRKCQ,PRKD1,RUNX2,SEMA3B,SPP1,TGFB2,THBD,TRPV6,VDR
Osteoarthritis Pathway	12.8	0.372	-2.077	ACAN,ADAMTS4,ADAMTS5,ALPG,ALPL,ALPP,BMP2,BMPR2,C1QTNF4,CASP1,CASP10,CASP14,CASP4,CCN4,COL2A1,CREB5,CTNNA2,CXCL8,DCN,DLX5,EPAS1,FGF18,FGF2,FGF8,FGFR1,FN1,FZD10,FZD2,FZD7,FZD8,GDF5,GLI1,GLI2,GLIS1,GREM1,HES1,HNF1A,HTRA1,IHH,IL1B,IL1R1,IL1R2,IL1RAPL2,IL1RL1,IL1RL2,ITGA1,ITGA4,ITGA6,ITGB3,ITGB4,ITGB6,JAG1,LEF1,MATN3,MEF2C,MMP1,MMP10,MMP13,MMP3,MMP9,P2RX7,PDGFC,PPARD,PPARGC1A,PRG4,PRKAG2,PTCH2,PTGS2,P…
