# Supplementary material for: High endogenous CCL2 expression promotes the aggressive phenotype of human inflammatory breast cancer
Source: Nat Commun. 2021 Nov 25;12:6889. doi: 10.1038/s41467-021-27108-8 (PMC8617270; doi:10.1038/s41467-021-27108-8)
Supplement: Supplementary file 7 — Dataset 5 [file 41467_2021_27108_MOESM7_ESM.xlsx]

## Sheet: Suppl. Data 5
Supplementary Data 5
Upstream regulators activated or inhibited in A3250 compared to MDA-MB-231
ACTIVATED
Upstream Regulator	Expr.Log.Ratio	Molecule Type	Predicted Activation State	Activation z-score	p-value of overlap	Target Molecules in Dataset	Mechanistic.Network
TNF	NA	cytokine	Activated	8.248	3.9e-55	ABCA1,ABCC3,ABCG2,ABR,ACE,ACP5,ADAMTS4,ADAMTS7,ADCY5,ADGRB1,ADGRG6,ADM,ADORA1,ADRB2,AGER,AGTR1,ALDH1A3,ALOX15B,ALOX5AP,ALS2CL,ANGPT1,ANGPTL4,ANPEP,ANXA1,APC,APOBEC3B,APOE,APOL1,AQP1,AQP3,AR,ARC,ARHGAP18,ARHGAP22,ARHGAP23,ARHGEF17,ARHGEF4,ARHGEF40,ARHGEF5,ARID5B,ARRDC3,ATP1A1,AVPR1A,AXIN2,B4GALNT1,B4GALT1,BAMBI,BBOX1,BCL2A1,BCL2L1,BCL3,BDNF,BDNF-AS,BGLAP,BGN,BHLHE40,BHLHE41,BIRC3,BIRC7,BMP2,BMP4,B…	1419 (17)
IFNG	NA	cytokine	Activated	7.442	8.21e-40	ABCA1,ACE,ACSS1,ADAMTS9,ADCY5,ADCY7,ADGRA1,ADGRG1,ADGRG2,ADM,ADORA1,ADRA2A,AGER,AGPAT1,AGRN,AGTR1,AIF1L,ALDH1A2,ALDH1A3,ALKAL2,ALOX15,ALOX5AP,AMER2,ANGPTL4,APOBEC3G,APOL1,APOL6,AQP1,ARC,AREG,ASCL1,ATP1A1,AUTS2,AVPR1A,AZGP1,BACH2,BCAN,BCL2A1,BCL2L1,BCL3,BDNF,BDNF-AS,BIRC3,BLNK,BMF,BMP6,BST2,BTN3A1,C15orf48,C1R,C3,C4A/C4B,CABP7,CALB2,CALHM6,CARD6,CASP10,CASP8,CAV1,CCL2,CCL20,CCN2,CCNA1,CCND2,CCR7,C…	1301 (16)
IL1B	8.198	cytokine	Activated	5.93	3.34e-33	ABCC3,ABCG2,ACAN,ACE,ACP3,ADAMTS4,ADM,ADRB2,AGER,AGTR1,ALOX15,ANGPT1,ANGPTL4,ANXA1,APOE,APOL6,AQP4,ARC,ATP1A1,AVPR1A,BAMBI,BCL2A1,BCL2L1,BCL3,BDNF-AS,BGLAP,BGN,BIRC3,BMF,BMP2,BMP4,C1R,C3,CASP10,CAV2,CCL2,CCL20,CCN2,CCR7,CD274,CD44,CD55,CD74,CD82,CD86,CDH1,CDH2,CDKN2B-AS1,CEBPB,CEBPD,CFLAR,CFTR,CLDN1,CLEC14A,CLIP2,CMPK2,COL1A1,COL2A1,CRYAB,CSF1,CSF2,CTSB,CTSF,CTSZ,CX3CL1,CX3CR1,CXCL1,CXCL10,CXCL11…	1241 (13)
Interferon alpha	NA	group	Activated	5.802	9.54e-14	APOBEC3A,APOBEC3B,APOBEC3G,APOL1,APOL2,APOL3,AQP3,AUTS2,AXL,BCL2A1,BCL2L1,BCL3,BMP4,BST2,C3,CABP7,CASP8,CAV1,CCL2,CCNA1,CCND2,CCR7,CD274,CD70,CD86,CDC25A,CDH1,CEACAM1,CGAS,CSF2,CTH,CXCL1,CXCL10,CXCL11,CXCL2,CXCL3,CXCL5,CYP3A4,DDIT4,DHX58,DRAP1,EGFR,EMID1,ENPP2,FAS,FBXO6,FOSL2,GATA3,GBP1,GBP2,GBP3,GLI1,GLS,HLA-C,HSPA1A/HSPA1B,ICAM1,IFI16,IFI44,IFI44L,IFIH1,IFIT1,IFIT2,IFIT3,IFITM1,IFITM2,IFITM3,IG…	825 (14)
IRF7	NA	transcription regulator	Activated	5.614	3.86e-05	APOBEC3G,BCL2L1,CALHM6,CCNA1,CMPK2,CXCL10,DHX58,GBP1,GBP3,GBP4,IFI16,IFI44,IFI44L,IFIH1,IFIT1,IFIT2,IFIT3,IFITM1,IFITM2,IFITM3,IFNE,IL15,IL1A,IL4I1,IL6,IRF5,IRF8,ISG20,ITGAM,MAP3K8,MX1,NMI,OAS1,OAS2,OAS3,PARP12,PARP14,PHF11,PLAC8,PMAIP1,PSME1,SAMD9L,SOCS1,STAT1,TAP2,TLR8,TNFSF10,TRAF1,TREX1,TRIM22,TRIM5,UBE2L6,XAF1	711 (17)
IFNL1	-5.381	cytokine	Activated	5.531	1.33e-08	APOL6,BST2,CCR7,CMPK2,CXCL10,CXCL11,DDX60,DDX60L,GBP1,HLA-C,IFI44,IFI44L,IFIH1,IFIT1,IFIT2,IFIT3,IFITM1,IFITM2,IFITM3,IL5,IL6,ISG20,LGALS3BP,MLKL,MX1,OAS1,OAS2,OAS3,PHF11,PLAAT4,SHFL,SLC15A3,SP100,SP110,STAT1,TRIM22,UBE2L6,XAF1	1057 (14)
IFNA2	NA	cytokine	Activated	5.15	2.29e-12	ADGRE1,ANXA1,APOL6,BCL2L14,BST2,C1R,C1S,CAV1,CCL2,CD274,CD70,CD86,CDKN2A,CEACAM1,CMPK2,CXCL10,CXCL11,DDX60,EGLN3,EPB41L3,FAS,FGF2,GAB3,GBP1,GBP2,GBP4,HBEGF,HIF1A,HLA-C,HLA-DRB1,IFI16,IFI44,IFI44L,IFIH1,IFIT1,IFIT2,IFIT3,IFITM1,IFITM2,IFITM3,IL12RB2,IL1B,IL5,IL6,IRF5,ISG20,KCNJ1,LGALS3BP,LPAR6,LYN,MET,MMP9,MT1F,MT2A,MX1,MYRF,NPTX2,NT5E,OAS1,OAS2,OAS3,PARP12,PARP9,PHF11,PLAAT4,PLAT,PMAIP1,PSME1,RIP…	993 (17)
TP53	-0.153	transcription regulator	Activated	4.949	3.37e-16	ABCA1,ABCB4,ABCG2,ABHD4,ACADL,ACE,ACSL6,ACSS1,ACTN1,ADAMTSL4,ADGRB1,ADGRB3,ADRA1A,ADRB2,AGTR1,ALDH1A1,ALDH1A2,ALDH1A3,ALDOC,ALOX15,AMOTL2,ANGPT1,ANK1,ANKRD1,ANLN,ANXA1,ANXA2,ANXA3,ANXA8/ANXA8L1,APC,APOE,APOL1,AQP2,AQP3,AR,AREG,ARHGEF4,ARPC1B,ASL,ATP1A1,ATXN1,AXIN2,BCAT1,BCL2A1,BCL2L1,BCL3,BCL6B,BDNF,BGLAP,BHLHE40,BHLHE41,BIRC3,BMF,BOK,CAMK2B,CAMK2D,CAMK2N1,CARD10,CARD11,CASP8,CAV1,CAV2,CCDC80,CCL…	1417 (17)
ERK	NA	group	Activated	4.843	3.01e-20	ABCA1,ACP5,ACTN1,ADAM10,ADGRG6,AGER,APOBEC3G,AREG,AXL,BCAR3,BCL2L1,BGLAP,BGN,BMF,CAV1,CCL2,CCN2,CDH1,CEBPD,CFLAR,CGA,CLU,COL1A1,COL3A1,CSF2,CXCL1,CXCL10,CXCL2,CXCL6,DIO3,DPYSL2,DUSP1,DUSP4,EDN1,EGFR,EGR2,EPAS1,EPHA2,ETS1,FAS,FGF2,FOSL1,FOSL2,FOXO1,FOXO3,FST,GDF15,GK,GPRC5C,HAS3,HBEGF,HEY1,HEY2,HMOX1,ICAM1,IL1B,IL6,ITGAM,ITGAV,ITGB2,ITGB3,JAG1,KLF10,KRT18,LAMB1,LDLR,LIF,MAFB,MCAM,mir-21,MMP1,MMP14…	1197 (12)
IL1A	2.802	cytokine	Activated	4.799	6.41e-12	ADAMTS4,ALDH1A1,ALDH1A3,ASIC2,BCL2L1,BCL3,BIRC3,BTN3A3,C3,C4A/C4B,CA2,CCL2,CCL20,CCN1,CD274,CD44,CD86,CSF1,CSF2,CXCL1,CXCL10,CXCL2,CXCL3,CXCL5,CXCL6,CYP3A4,F2RL1,FAS,FGF2,FGFR1,FOSL1,GBP1,GCH1,HMOX1,HSD11B2,HSPG2,IAPP,ICAM1,IGFBP5,IL18,IL1A,IL1B,IL1RN,IL32,IL5,IL6,INHBA,ITGA5,ITGAV,ITGB1,ITGB3,KIT,KITLG,LIF,LOX,MCAM,MMP1,MMP10,MMP14,MMP2,MMP3,MMP9,MT2A,NFKBIA,NFKBIZ,NOS2,NPY,P2RY6,PDCD1LG2,PDGFB,…	1130 (12)
CD36	1.514	transmembrane receptor	Activated	4.601	7.28e-09	ADAMTS4,ADGRE1,AREG,AXL,BTC,CCL20,CD86,COL1A1,CSF2,CXCL1,CXCL3,CXCL5,CXCL6,DDIT3,FAS,FGF2,ICAM1,IGFBP4,IGFBP6,IGFBP7,IL15,IL1A,IL1B,IL6,ITGAM,LIF,LPL,MMP1,MMP10,MMP14,MMP3,MTTP,NLRP3,PDGFB,PLAU,PLAUR,PPARGC1A,SERPINE1,SLC2A4,SYK,TGFA,TNFRSF10A,TNFRSF10C,TNFRSF11B	1177 (13)
IRF3	0.223	transcription regulator	Activated	4.595	1.53e-07	ADAM9,AHNAK,ANOS1,APOBEC3B,B4GALT5,BIRC3,CALHM6,CCL2,CD274,CD70,CD86,CDH11,CDH2,CMPK2,CX3CL1,CXCL1,CXCL10,DDX60,DHX58,FAS,FST,GBP1,ICAM1,IFI16,IFI44,IFI44L,IFIH1,IFIT1,IFIT2,IFIT3,IFITM3,IFNE,IL15,IL1A,IL1B,IL6,IRF5,ISG20,LAG3,MFAP2,MMP3,MMP9,NLRC5,NOS2,OAS1,OAS2,OAS3,PARP12,PARP14,PHF11,PLAC8,PLAG1,PMAIP1,PRNP,PVR,SAMD9L,SNAI2,STAT1,TIMP3,TLR3,TNFRSF4,TNFSF10,TNFSF4,TREX1,TSLP,TYRP1,UBE2L6,VCAM1	613 (13)
PRL	NA	cytokine	Activated	4.541	9.07e-09	ABCG2,AKR1C3,AKR1C4,ANXA2,ANXA3,BCL2L1,BOK,BST2,CAMK2N1,CAV1,CCL2,CCL20,CDH1,CEBPD,CLDN5,CLU,CMPK2,COL1A1,COL3A1,CTSB,CXCL10,CXCL11,DDX60L,DES,DHX58,DTX3L,EGF,EGFR,ERBB3,ERBB4,FLT4,GMPR,HSD11B2,ID1,ID2,IFI44,IFI44L,IFIH1,IFIT1,IFIT3,IFITM1,IGFBP3,IGFBP5,IL6,ITGA1,KRT15,KRT19,KRT5,MGP,MGST1,MICOS10-NBL1/NBL1,MLKL,MME,MMP14,NOS2,NPY,NUPR1,OAS1,OAS2,OAS3,PAQR7,PARP10,PARP12,PARP14,PDIA4,PDLIM4,PDPN,…	1345 (21)
CD40LG	NA	cytokine	Activated	4.523	8.02e-06	ADAM28,APOBEC3G,AXL,BATF3,BCL2A1,BCL2L1,BIRC3,CA2,CCL2,CCL20,CCN2,CCR7,CD207,CD44,CD63,CD70,CD86,CELF2,CFLAR,CLU,CSF1,CXCL1,CXCL10,CXCL2,CXCL5,CYP1B1,DUSP1,DUSP2,DUSP4,EBI3,EGFR,EGR4,FAS,FLT1,FOSL2,G0S2,GADD45A,GCH1,HIF1A,HLA-DQB1,HSPA1A/HSPA1B,ICAM1,ID2,IFI44,IFIT1,IFIT2,IFIT3,IFITM1,IL15,IL1A,IL1B,IL1RAP,IL21R,IL6,IL7R,INHBA,IRF2,IRF4,ITGA4,ITGAM,ITGB2,LYL1,MAPK4,mir-21,MMP10,MMP14,MT1E,MT2A,MX…	1219 (14)
NONO	-0.768	transcription regulator	Activated	4.484	1.32e-10	ATP10A,CALHM6,CDKN2A,CDX2,CFAP58-DT,CLEC4F,CMPK2,CXCL10,CXCL11,DDX60,DDX60L,EPHB2,GBP1,GBP4,GCH1,GMPR,HCAR2,IFI44,IFI44L,IFIH1,IFIT1,IFIT2,IFIT3,IFITM1,IFITM2,ISG20,LGALS3BP,MX1,NUPR1,OAS1,OAS2,OAS3,PARP14,PARP9,PDE11A,PDE1B,PDE1C,PDE3A,PDE3B,PDE4A,PDE4B,PMAIP1,SAMD9L,SECTM1,SLAMF7,SP110,SP140,STAT1,TLR3,TNFSF10,TRANK1,TRIM22,UBE2L6,VAMP5,XAF1
CD40	1.647	transmembrane receptor	Activated	4.394	0.000305	AGTR1,ANPEP,APOBEC3G,BCL2A1,BCL2L1,BIRC3,CCL2,CCND2,CD22,CD44,CD70,CD86,CFLAR,CR2,CSF1,CX3CL1,CXCL10,DUSP1,FAS,HLA-DQB1,ICAM1,IL15,IL18,IL1A,IL1B,IL1RN,IL4I1,IL6,IRF4,ITGAM,ITGB1,ITGB2,JCHAIN,KLF9,LGALS3,LTBR,MAP3K14,MET,MMP14,MMP3,MMP9,NFATC1,NFKBIA,NOS2,PIM1,PRDM1,PTGS2,RAG2,RASGRF1,RGS13,SERPINE1,SLAMF7,SLC2A1,TAP2,THBD,TNFRSF11B,TNFSF10,TNFSF4,TRAF1,VCAM1,ZBTB16	861 (14)
MYD88	-3.213	other	Activated	4.361	0.00016	ACP3,AGTR1,ALDH1A1,ALDH1A2,APOBEC3B,AXIN2,BAMBI,BCL3,C3,CCL2,CCN1,CD200,CD274,CD44,CD86,CEBPD,CFLAR,CMPK2,CSF2,CXCL1,CXCL10,CXCL2,CXCL3,CXCL6,DLL4,DUSP1,EBI3,FANCF,FBXO32,GDF15,HIF1A,HMOX1,ICAM1,IFIT2,IFNE,IGFBP5,IL15,IL18,IL1A,IL1B,IL1RAP,IL1RN,IL32,IL5,IL6,IL7,INHBA,IRAK2,IRAK3,IRF8,ITGA4,JAG1,let-7,MARCO,MET,MLH1,MMP10,MMP14,MMP2,MMP9,NFKBIA,NFKBIZ,NLRP3,NOS2,PDE4B,PILRA,PLA2G4A,PTGS2,RELB,SER…	1216 (15)
cytokine	NA	group	Activated	4.348	2.91e-07	ADAMTS4,AQP4,BCL2L1,BCL3,BMF,CCL2,CCN1,CCN3,CCR7,CD86,CD93,CLU,CSF1,CSF2,CX3CL1,CXCL1,CXCL3,DDIT3,DUSP1,EDN1,EFNA1,FAS,FGF2,HIF1A,HMOX1,ICAM1,IGFBP2,IL6,LIF,LIPG,MMP1,MMP2,MMP3,MMP9,NOS2,PDCD1LG2,PLAAT4,PLAT,PLAU,PLAUR,PRPH,PTGS2,PTHLH,S100A4,SERPINE1,SLC2A1,SOCS1,SOCS3,SPARC,TNFAIP6,TNFRSF1B,UPP1,VCAM1,VWF	910 (13)
TLR7	12.255	transmembrane receptor	Activated	4.311	3.79e-05	BCL2A1,CCL2,CCL20,CCR7,CD274,CD44,CD70,CD86,CEBPB,CFH,CHST9,CPA4,CPEB2,CXCL1,CXCL10,CXCL2,CXCL3,DKK1,ESM1,FAM181B,FCMR,FGF2,FOSL1,HOATZ,ICAM1,IFI44,IFI44L,IFIT1,IFIT3,IFITM1,IFNE,IL1B,IL1R1,IL21R,IL4I1,IL6,ISG20,KCNH1,KCNMA1,LINC00652,LRRC34,MLPH,MX1,MYD88,MYLK3,MYRFL,NFKBIA,NR1H4,OAS2,OAS3,PHF11,PLAT,PLAU,PTPN6,PTX3,RP1,SLC12A3,SOCS1,STAT1,TAFA4,TLR7,TMEM154,VMO1	786 (16)
TICAM1	1.893	other	Activated	4.293	0.000762	AGTR1,APOBEC3B,BCL3,CCL2,CD86,CEBPD,CFLAR,CMPK2,CXCL10,CXCL11,CXCL2,CXCL3,CXCL6,DUSP1,FAS,GDF15,ICAM1,IFI16,IFIT1,IFIT2,IFIT3,IL15,IL18,IL1A,IL1B,IL6,ISG20,JAG1,MET,NFKBIA,NFKBIZ,PDE4B,PILRA,PTGS2,RELB,SERPINE1,SOCS1,SOCS3,TFEC,TLR3,TNFSF10,VCAM1	747 (17)
EIF2AK2	-0.151	kinase	Activated	4.152	0.000148	BCL2A1,BCL2L1,BDNF,BHLHE40,CEBPB,CEBPD,CFLAR,DDIT3,EGOT,FAS,IFIT1,IFITM1,IFITM2,IL1A,IL1B,IL6,IRS2,ISG20,LGALS3BP,MMP9,NFKBIA,NMI,NNMT,NOS2,OAS1,OAS3,PARP12,PARP9,SOCS3,SP140,STAT1,UBE2L6,ZNF532	1016 (16)
NFkB (complex)	NA	complex	Activated	4.072	1.74e-22	ABCG1,ADAMTS9,ADGRE1,ADM,ADRA2A,ADRA2C,AGER,ALDH1A3,AMPH,ANKRD1,APOE,AQP1,B3GNT5,B4GALT1,BAG2,BAMBI,BCL11A,BCL2A1,BCL2L1,BCL3,BDNF,BEX2,BIRC3,BMP2,C1R,C3,CAMK2D,CARD10,CASP8,CCL2,CCL20,CCN1,CCN2,CCND2,CCR7,CD274,CD44,CD7,CD74,CD82,CD86,CDH1,CDX2,CEBPB,CEBPD,CFLAR,CFTR,CGREF1,CITED4,CLCF1,CLEC4E,CLIP2,CLU,COL18A1,COL2A1,CSF1,CSF2,CX3CL1,CXCL1,CXCL10,CXCL11,CXCL2,CXCL3,CXCL5,CXCL6,CYP3A4,DDIT3,DRD2…	1189 (12)
Ifnar	NA	group	Activated	3.999	1.34e-06	APOBEC3B,AXL,C3,CCL2,CD274,CD74,CD86,CXCL10,DDIT3,GBP2,IFI16,IFIH1,IFIT2,IFIT3,IFITM3,IL15,IL1B,IL6,IRF8,ISG20,ITGA4,MMP9,MYD88,NLRC5,NLRP3,OAS1,OAS2,PDCD1LG2,SPP1,STAT1,TAP2,TLR3,TLR7,TNFSF10,UBE2L6,VCAM1,XAF1	968 (16)
Ifn	NA	group	Activated	3.989	1.58e-07	APOBEC3A,CASP8,CD44,CD86,CFH,CXCL10,CXCL11,DHX58,EDN1,FAS,HIF1A,ICAM1,IFI16,IFIH1,IFIT1,IFITM1,IFITM3,IL15,IL1R1,IL32,IL7,IRF8,ISG20,ITGA4,MICA,MMP9,MX1,NOS2,NTRK2,OAS2,OAS3,PLAAT4,PTPRJ,SECTM1,SERPINE1,SOCS1,SP100,SPP1,STAT1,TFRC,THPO,TLR1,TLR3,TLR7,TRIM22,XDH	972 (14)
IFNAR1	0.93	transmembrane receptor	Activated	3.94	7.35e-08	AXL,BCL2L14,CCL20,CD274,CD86,CGAS,CLEC4E,CLIC5,CMPK2,CSF1,CXCL10,CXCL11,CXCL2,CXCL3,CXCL6,FAP,GBP4,GPT,IAPP,IFI16,IFI44,IFIH1,IFIT2,IFIT3,IFITM1,IL15,IL18,IL1A,IL1B,IL6,ITGAV,LIF,NOS2,OAS1,OAS2,OAS3,PARP12,PLA2G7,PLAT,PTGS2,RIPOR2,SEPTIN4,SERPINE1,SOCS1,SOCS3,STAT1,TAPBPL,TGM2,THBS1,TLR3,TLR7,TNFAIP2,TNFSF10,TRIM22,VCAM1,VCAN,XAF1	821 (15)
TGM2	7.332	enzyme	Activated	3.937	2.1e-06	ADGRE2,AFF2,BCL2A1,BIRC3,C3,CA2,CCDC169,CCL2,CD101,CD300C,CD74,CD86,CD93,CEACAM1,CFLAR,CX3CR1,CXCL10,CXCR5,CYP4F3,DAAM2,DAPK2,DDX60,DDX60L,EHD1,FERMT1,GIMAP2,GJA1,HIF1A,IFIT1,IFIT2,IFIT3,IL1B,IL6,ITGAM,ITGB3,MAFB,MGP,MIR17HG,MMP2,MMP9,MSX2,MT2A,OAS1,OAS2,OAS3,PARP14,PARP9,PDGFRB,PHLDA1,PIM1,PLAAT4,PPP1R16B,RTKN2,RUNX2,SAMD9L,SEMA6B,SIRPA,SLAMF7,SLC27A2,SP110,SPP1,STAT1,THBS1,TNFAIP2,TNFRSF11B,TRI…	1153 (16)
TLR3	4.6	transmembrane receptor	Activated	3.906	5.38e-10	ABCA1,ADAMTS4,AUTS2,BCAR3,C3,CCL2,CCL20,CD274,CD70,CD86,CFLAR,CLU,CMPK2,CSF2,CTH,CX3CL1,CXCL10,CXCL11,CXCL2,CXCL3,DHX58,DISC1,DUSP1,EDN1,FAS,GBP2,GBP3,GBP4,GCH1,GDNF,HGFAC,HMOX1,HNRNPU,ICAM1,ID1,IFI16,IFI44,IFI44L,IFIH1,IFIT1,IFIT2,IFIT3,IFNE,IL15,IL1A,IL1B,IL1RN,IL5,IL6,ISG20,LIPG,LIX1,MAP3K8,MMP1,MX1,MYD88,NFE2L3,NFKBIZ,NMI,NOS2,NPY,NR4A1,NTS,OAS1,PHLDA1,PIK3CD,PIK3R1,PLAU,PLK2,PMAIP1,PROCR,PTG…	971 (17)
TLR4	0.161	transmembrane receptor	Activated	3.902	2.36e-09	ACP3,ADM,AGER,APOBEC3B,AREG,BAMBI,BCL2L1,BMP2,C3,CASP8,CCL2,CCL20,CCN1,CCND2,CCR7,CD200,CD274,CD44,CD70,CD86,CDH1,CEBPD,CFLAR,CITED2,CMPK2,CSF2,CXCL10,CXCL2,CXCL3,CXCL6,DDIT3,DLL4,DOCK11,DUOX2,DUSP2,EBI3,EDN1,EFNA1,EGF,FAS,FBXO32,GADD45G,GBP2,GDNF,GJA1,GPR34,HBEGF,HMOX1,HNRNPU,HTRA1,ICAM1,IFI16,IFIT2,IFIT3,IFITM3,IFNE,IL15,IL18,IL1A,IL1B,IL5,IL6,INHBA,IRAK3,IRF2,IRF8,ISG20,ITGAM,JAG1,MARCO,MET,mi…	1269 (12)
TRAF6	-0.985	enzyme	Activated	3.895	0.0244	BIRC3,CCL2,CCL20,CD274,CSF2,CXCL1,CXCL16,CXCL2,CXCL5,EGFR,HIF1A,ICAM1,IL15,IL1B,IL6,IRF5,NCF1,NOS2,RELB,SERPINA3
SYVN1	-0.405	transporter	Activated	3.859	5.19e-05	ABCC3,ADAM9,AMOTL2,ATP1A1,AXL,BCAT1,BHLHE40,CAVIN1,CD151,CD44,CYP1B1,DPYD,DUSP1,EPHA2,ERCC6,FAS,GPRC5A,HLA-C,HSPB1,IFI44,IFITM2,IGKC,IL7R,IRAK2,ITGA3,ITGAV,ITGB1,KCNN4,L1CAM,LAPTM4A,LGALS3BP,MCAM,MYOF,PLPP3,PTPRJ,PVR,RAB34,SCARA3,SLC12A3,SLC2A1,SLC2A3,SLC30A1,SLCO4A1,TFRC,TRERF1	887 (7)
DDX58	1.756	enzyme	Activated	3.852	0.000287	AHNAK,CCL2,CSF2,CXCL10,EGOT,GBP3,IFI44,IFIH1,IFIT1,IFIT2,IFIT3,IL1B,IL6,IRF8,ISG20,NFATC4,NMI,OAS1,PTGS2,SOCS1,SOCS3,SP7,SPP1,STAT1,TLR3,TNFSF10,WNT4	690 (15)
TNFSF12	5.752	cytokine	Activated	3.843	9.53e-06	ANKRD2,BCL2L1,CCL2,CLEC4E,CSF2,CXCL10,CXCL2,CXCL3,CXCL6,CXCR5,FBXO32,HEY1,ICAM1,IL1B,IL6,ITGAM,JAG2,KLF15,let-7,MAP3K14,MEF2C,mir-17,MMP1,MMP10,MMP3,MMP9,NFKBIA,NOTCH3,NPHS1,PGAM2,PPARGC1A,PTX3,SIX2,SLC2A4,TNFRSF12A,TNFSF4,TSLP,VCAM1	928 (11)
MAPK9	-0.397	kinase	Activated	3.837	0.000184	ABCB4,ABCG8,AQP1,BAAT,BIRC3,BMP4,CAV1,CCL2,CCN2,CD70,CDKN2A,CEBPB,DMD,EDN1,EGF,EOMES,EPAS1,FAS,FGF21,FOSL1,FOSL2,GADD45A,HIF1A,IFI16,IGFBP2,IL12RB2,IL18,IL1B,IL5,IL6,ISG20,KLF6,LGALS3BP,LIF,LMNA,LPL,MMP3,MMP9,NMI,NOS2,NR3C2,PARP14,PLA1A,PLA2G4A,PLAT,PPARA,PTX3,SERPINA1,SHH,SREBF1,TLR3	1256 (15)
IFNA1/IFNA13	NA	cytokine	Activated	3.806	0.000669	AR,CD274,CD86,CXCL10,CXCL11,DHX58,IFIH1,IFIT1,IFIT2,IFITM1,IL1B,MX1,OAS1,OAS2,PLAAT4,PTGS2,SOCS1,STAT1,STAT4,TLR3,UBE2L6	1074 (17)
TGFB1	0.951	growth factor	Activated	3.803	5.81e-48	ABCA1,ABCG1,ABCG2,ACAN,ACE,ACP3,ACSL6,ACSM3,ACSS1,ACTN1,ACVRL1,ADAM10,ADAMTS12,ADAMTS2,ADAMTS4,ADGRA1,ADGRB1,ADGRG2,ADM,ADORA1,ADRA2A,AHNAK,AIF1L,AKR1C1/AKR1C2,ALDOB,ALOX15,ALOX5AP,ALPP,AMER2,AMOTL2,ANGPT1,ANGPTL4,ANKRD1,ANPEP,ANXA2,ANXA8/ANXA8L1,APOE,AQP1,ARC,AREG,ARHGAP22,ARHGAP24,ARID5B,ATXN1,AUTS2,AXL,BAMBI,BCL2L1,BCL3,BDNF,BGLAP,BGN,BHLHE40,BMF,BMP2,BMP4,BMP6,BMP7,BNIP3L,C1R,C1S,C3,C4BPB,CAL…	1398 (15)
IL1	NA	group	Activated	3.803	7.39e-11	ABCG2,ACAN,ADAMTS4,ADRB2,AKR1C1/AKR1C2,APOE,AQP2,AR,AREG,BDNF,BHLHE40,BMP2,C3,CCL2,CCL20,CCR7,CD55,CD59,CEACAM1,CEACAM6,CEBPD,COL1A1,COL2A1,CSF1,CSF1R,CSF2,CTSB,CTSL,CXCL1,CXCL10,CXCL11,CXCL2,CXCL3,CXCL5,DDC,DUSP1,EDN1,EGFR,ELF3,FAS,FST,GDF15,GDNF,GGT1,GJA1,GLS,HIF1A,HMOX1,ICAM1,IL1B,IL1R1,IL1RL1,IL1RN,IL5,IL6,IL7,INHBA,IRF4,ITGAM,ITGB2,KIT,KITLG,KLF6,LAMB1,LDLR,LIF,LIPC,LOX,MAP2K6,mir-21,MMP1,MM…	1312 (14)
IL17A	NA	cytokine	Activated	3.77	8.33e-13	ACAN,AREG,BCL2A1,BCL2L1,BCL3,BTC,C15orf48,C3,CCL2,CCL20,CCN1,CCN2,CD274,CDH1,CDH2,CEBPB,CEBPD,COL1A1,COL2A1,COTL1,CSF2,CX3CL1,CXCL1,CXCL10,CXCL2,CXCL3,CXCL5,CXCL6,CYP7B1,DUOX2,EDIL3,EGR2,ELF3,FAS,FGF2,FMO1,FOSL1,GADD45A,GBP2,HBEGF,HSPB8,ICAM1,IL12RB2,IL18,IL1A,IL1B,IL1RN,IL32,IL5,IL6,JAG1,JAK1,LIF,LOX,LPL,METRNL,mir-17,mir-8,MMP1,MMP2,MMP3,MMP9,MSX2,NFATC1,NFKBIZ,NOS2,NR4A2,NRP1,NTN1,OSMR,PGF,PI3…	1243 (14)
IRF5	5.531	transcription regulator	Activated	3.769	0.00045	BCL2L1,CMPK2,COL1A1,COL3A1,CXCL10,CXCL11,CXCL2,DAPK2,DHX58,FOXO1,IFI44,IFIH1,IFIT1,IFIT2,IFIT3,IFITM3,IL6,IRF5,ISG20,OAS1,OAS2,PARP12,PMAIP1,PRDM1,PTGS2,SP110,STAT1,TNFSF10,UBE2L6	653 (18)
C5	0.355	cytokine	Activated	3.728	0.0023	BCL6B,CCL2,CD55,CD59,CD63,CD86,CDH11,CSF1,CSF2,CXCL1,CXCL10,CXCL2,CXCL3,CYP3A4,EFNB2,FLT1,GDF15,ICAM1,IL1A,IL1B,IL5,IL6,ITGAM,ITGB2,MET,MMP1,MMP3,MMP9,NFIX,NFKBIA,PLAT,RGS3,SERPINE1,TNFAIP2,VCAM1,VEGFC	1077 (12)
STAT1	4.209	transcription regulator	Activated	3.726	1.14e-14	ABCA1,ALAS2,ALDH1A3,ALOX15,APOBEC3B,APOBEC3G,APOE,APOL6,AXL,BCL2L1,BST2,BTNL9,C1R,C1S,C3,C4A/C4B,CALHM6,CAND2,CASP8,CCL2,CCL20,CCND2,CCR7,CD274,CD86,CEACAM1,CEBPD,CLIC5,CMPK2,COL1A1,COL3A1,CSF2,CX3CL1,CX3CR1,CXCL10,CXCL11,CXCL2,CXCL3,DDX60,DUOX2,EDN1,EGLN3,FAS,FGF2,FOXO1,GATA3,GBP1,GBP2,GBP3,GBP4,GLS,HAPLN3,HEY1,HIF1A,HLA-DRB5,HTRA1,ICAM1,IFI16,IFI44,IFI44L,IFIH1,IFIT1,IFIT2,IFIT3,IFITM1,IFITM2,I…	1191 (14)
ZBTB10	-1.792	other	Activated	3.647	3.78e-05	ANXA1,BATF3,CCR7,CD207,CD274,CD86,CX3CL1,CXCL10,CXCL3,CXCL5,DHX58,DTX3L,FLT1,GBP3,GBP4,IFI16,IFIH1,IFIT1,IFIT2,IFIT3,IFITM2,IFITM3,IL15,IL1B,IL1RN,IL32,IL6,IRF2,IRF4,ISG20,LPL,MALT1,MAP3K14,MYD88,NKRF,NR4A3,OAS1,OPTN,PARP9,PTGS2,PTPN22,SERPINE1,SLFN13,STING1,TNFRSF1A,TNFRSF8,TSLP,XAF1,ZBTB20	1141 (15)
IFNB1	NA	cytokine	Activated	3.616	7.79e-14	APOL1,APOL2,APOL3,APOL6,AXL,BCL2L1,BHLHE40,BST2,BTN3A3,CALCR,CARD6,CASP8,CCL2,CD274,CD86,CDH2,CLEC4E,CMPK2,CRYAB,CSF2,CX3CL1,CXCL10,CXCL11,CXCL2,CXCL3,CXCL6,DHX58,DKK3,EBI3,FBLN2,FGF2,FKBP9,GAS1,GBP1,GBP2,GBP3,GBP4,GLIS2,GPC4,IFI16,IFIH1,IFIT1,IFIT2,IFIT3,IFITM1,IL18,IL1B,IL1R1,IL5,IL6,ISG20,ITGAV,ITGB3,LAMB1,MGST2,mir-196,mir-21,mir-221,MMP2,MMP9,MX1,MYD88,NFATC1,NFIX,NFKBIE,NID2,NMI,NNMT,NOS2,N…	821 (15)
IL6	9.506	cytokine	Activated	3.615	1.15e-19	ABCA1,ABCC3,ABCG2,ACVRL1,ADAMTS4,ADGRB1,ADGRE1,ADM,AHNAK,ANGPT1,ANPEP,ANXA1,APOE,AQP4,AREG,ARL4C,AXIN2,BAMBI,BCL2L1,BCL3,BDNF,BGN,BMP2,BMP6,BST2,BTC,C1QL1,C3,CALCR,CCL2,CCL20,CCN2,CCNA1,CCR7,CD274,CD44,CD48,CD74,CD82,CD86,CDH1,CDKN2A,CDX2,CEACAM1,CEBPB,CEBPD,CENPA,CFD,CFH,CFLAR,CHAT,CHRNB4,CLDN2,CLEC4E,CLU,COL1A1,COL2A1,COL3A1,COMP,CRLF1,CRYAB,CSF1,CSF1R,CSF2,CX3CR1,CXCL1,CXCL10,CXCL2,CXCL3,CXCL5…	1311 (15)
TLR9	-1.574	transmembrane receptor	Activated	3.567	5.84e-06	ABCA1,ADAMTS4,BCL2L1,CCR7,CD274,CD5,CD86,CSF1,CSF2,CTH,CXCL10,CXCL2,CXCL3,CXCL6,DUSP1,EBI3,EDN1,FAS,FCMR,GCH1,GDNF,HMOX1,ICAM1,IFI16,IFI44L,IFIT1,IFIT2,IFIT3,IFITM1,IFNE,IL18,IL1A,IL1B,IL21R,IL4I1,IL6,IRF4,ISG20,LIPG,LIX1,MX1,MYD88,NFKBIZ,NOS2,NPY,NR0B2,NR1H4,NR4A1,NTS,OAS2,OAS3,PHLDA1,PRDM1,PROCR,PTGS2,RAB7B,SCN9A,SERPINE1,SGMS2,SMPDL3B,SOCS1,SOCS3,SPHK1,SPRY1,ST3GAL5,STAT1,TLR7,TNC,TNFRSF1B,TNF…	1214 (18)
ERK1/2	NA	group	Activated	3.539	3.85e-11	ABCA1,AKR1C3,ANKRD2,APH1B,AREG,ATP1A3,BCL2A1,BCL2L1,BDNF,BHMT,BIRC3,BMP2,C3,CACNA1C,CAV1,CCL2,CCL20,CCN2,CCND2,CCR7,CD44,CD86,CDC25A,CEBPB,CFLAR,COL1A1,COL2A1,COL3A1,CSF2,CTSB,CXCL1,CXCL10,CXCL3,CXCL5,CXCL6,CYP19A1,DAPK1,DDIT3,DKK1,DUSP1,DUSP4,ECE1,EDN1,EFNB2,ETS1,FGF2,FGFR2,FKBP5,FLT1,FOSL1,FOXO1,GAD1,GJA1,GRK5,HAS2,HBEGF,HPGD,ICAM1,ID1,IFIT1,IGFBP3,IL1A,IL1B,IL6,IRS2,ITGA3,ITGB3,LDLR,MAPT,mir-2…	1223 (16)
ZFTA-RELA	NA	fusion gene/product	Activated	3.53	7.92e-09	BCL2L1,BCL3,BIRC3,BMP2,BMP2K,CD44,CSF1,CX3CL1,CXCL10,CXCL2,CXCL3,DUSP2,ICAM1,IL1RN,IL6,IRF2,L1CAM,NFKBIA,NPY1R,PDGFB,PRKCD,PTGS2,RELB,S100A6,SDC4,TGM2
CAMP	-0.455	other	Activated	3.519	0.00108	BCL2L1,BTC,CCL2,CCL20,CCR7,CD86,CSF1,CSF2,CXCL1,CXCL10,CXCL3,CXCL5,EPHA3,FGF2,HBEGF,ICAM1,IL18,IL1A,IL1B,IL1RAP,IL1RN,IL6,ITGAM,ITGB2,MYCL,MYD88,NOS2,PDGFRB,PTGS2,SNAI2,TNFAIP2,VEGFC	988 (16)
BRCA1	-0.917	transcription regulator	Activated	3.5	9.93e-06	ALDH1A3,ANGPT1,ANXA8/ANXA8L1,AR,AREG,BCL2L1,CAMK2B,CARD10,CDH3,COL18A1,CTSF,CYP19A1,CYP1B1,CYP3A4,DDIT3,DDIT4,EGFR,ENPP2,EXO1,FAS,FHL2,FKBP5,FOXA1,FOXO1,FOXO3,GADD45A,GDF15,HMOX1,HSD11B2,HSPB1,IFIT1,IFIT2,IFIT3,IFITM1,JAK1,KIT,KRT5,LHX1,MLH1,MX1,NQO1,PHLDA1,ROBO1,S100A2,SAT1,SFN,SMAD3,SNAI2,STAT1,STC1,TERT,TNFAIP2,TNFRSF18,TP53I3,TWIST1,VCAN	1308 (16)
CDKN2A	-10.591	transcription regulator	Activated	3.499	2.56e-07	BACH2,BCL11A,BCL11B,C3,CAPG,CCL2,CCN2,CCNA1,CCR7,CD19,CD79B,CDC25A,CDKN2A,CEBPB,CEBPD,CITED2,COL1A1,CPA4,CSF1,CX3CL1,CXCL10,CXCL6,CXCR5,DES,DUSP1,EBF1,EFNA1,EGR2,EPS8,FAM111A,FGF13,FGFR1,FHL2,FLT1,FLT3,FLT4,FOXA1,FST,GADD45G,GAS7,GATA3,GFRA2,GPRC5A,HOXB9,HOXC4,HUNK,ID1,IGFBP5,IKZF1,IL15,IL1A,IL1B,IL6,IL7,IL7R,ITGAV,ITGB3,ITGB5,KCNK1,KIT,KITLG,LAMP1,LEF1,LGALS3,LIN28B,MCM5,mir-8,MMP1,MMP2,MMP3,MMP…	1227 (12)
TRADD	0.279	other	Activated	3.494	3.49e-06	AR,BCL2A1,CCL2,CSF2,CX3CL1,CXCL1,CXCL11,CXCL2,CXCL3,ICAM1,IL6,MMP9,NFKBIA,TNFAIP2,TRAF1,VCAM1	914 (12)
EDN1	7.117	cytokine	Activated	3.469	1.42e-09	ANXA1,AREG,BAG2,BCL2A1,CCL2,CCN1,CCN2,CCR7,CDC25A,CDH1,CDH2,COMP,DCT,EDN1,EDNRA,EGFR,FGF2,FGF23,FLT4,FOSL1,FST,GJA1,HAND1,HAND2,HBEGF,HCN2,HCN4,HEY1,HIF1A,ICAM1,IL18,IL6,INHBA,ITGA5,ITGAM,ITGAV,ITGB1,ITGB1BP2,ITGB3,MBP,MCAM,MITF,MMP1,MMP2,MMP3,MMP9,MYL2,NCF1,NPPB,NRG1,PLAU,PLAUR,PLCB4,PPARA,PRKCB,PRKCD,PTGS2,RAB3A,SERPINE1,SLC1A2,SLC2A1,SOCS1,SOCS3,SOX5,TGM2,THBS1,TIMP3,TNC,TYRP1,VCAM1,VCAN,VEGFC…	1156 (13)
RNY3	NA	other	Activated	3.464	0.00124	CXCL10,DDX60,IFI44,IFI44L,IFIT1,IFIT3,IFITM3,MX1,OAS1,OAS2,OAS3,XAF1	987 (7)
IL5	-6.104	cytokine	Activated	3.44	2.4e-05	ACP5,ALDOC,ANXA2,AREG,ATXN1,BCL2L1,BCL3,BNIP3L,CCL2,CCND2,CCR7,CD24,CD5,CD55,CD63,CD9,CEACAM1,CITED2,CKAP4,CLEC2B,CRIP1,CSF2,CX3CR1,EGLN3,EGOT,EGR2,EGR3,EPS8,FAS,FOSL2,GADD45A,GADD45G,GBP2,GBP4,GCAT,GK,GSTT2/GSTT2B,HBEGF,HIF1A,ICAM1,IL1RL1,IL5,ITGAD,ITGAM,ITGAV,ITGB6,JCHAIN,LFNG,METRNL,MKRN3,MMP9,MYADM,NABP1,NDRG1,NOS2,PAX5,PCP4,PDE4B,PDLIM1,PIM1,PRDM1,PRRC2A,PTPRC,RASGRP2,RBPMS,RIPOR2,RRAS2,S100…	1200 (15)
IL12 (complex)	NA	complex	Activated	3.432	9.4e-07	ACADL,ADGRE1,BCL2L1,BCL3,CCL2,CCL20,CCR7,CD44,CD63,CD86,CDH1,CEACAM1,CSF1,CSF2,CXCL10,CXCL11,CXCL6,EBI3,EOMES,FAS,FGF2,FLT4,GADD45G,GATA3,GCNT2,GJA1,GPT,ICAM1,IFIH1,IFIT2,IL12RB2,IL15,IL18,IL1B,IL32,IL5,IL6,IL7R,IRF4,IRF8,ISG20,ITGA4,ITGB2,KIT,KLRC1,MAP3K8,MARCO,mir-8,MMP2,MMP9,MYD88,NOS2,PIM1,PLAC8,PLAU,PRDM1,PTGS2,RRAD,SERPINB5,SMAD3,SOCS1,SOCS3,STAT4,TFRC,TNFRSF1A,TXK	990 (15)
IFN alpha/beta	NA	group	Activated	3.4	0.00749	AXL,CCL2,CCR7,CD86,CX3CL1,CXCL10,CXCL16,GAS7,IFI16,IFIT2,IFIT3,IL15,IL6,IL7,IRF8,MMP10,NOS2,SERPINB9,SOCS1,STAT1,TLR1,TLR3,TLR7,TNFSF10	925 (17)
IL22	NA	cytokine	Activated	3.397	0.0123	ABCG1,BCL2L1,BCL3,C3,CALML5,CCL20,CD274,CLDN1,CLDN2,CXCL1,CXCL10,CXCL2,CXCL3,CXCL5,CXCL6,FLG,GPT,GRPR,HBEGF,HMOX1,HNF1A,HSPB1,IL1A,IL1B,IL5,IL6,MMP1,MMP3,MMP9,MUC1,NOS2,PI3,PTGS2,SERPINA3,SOCS3,TSLP
PI3K (complex)	NA	complex	Activated	3.379	5.27e-13	ABCA1,ADAM28,ADRB2,ALOX5AP,ATOH1,BCL2A1,BCL2L1,BIRC3,CCL2,CCN2,CCND2,CD274,CD44,CD55,CD79B,CD86,CDH1,CDH2,CEBPB,CFLAR,COL1A1,CXCL10,DDIT3,DDIT4,DKK1,DLL4,DUSP1,ETS1,FBXO32,FLI1,FOSL1,FOXO1,FRY,GAP43,GATA2,GATA3,GJA1,GLI1,GLI2,GSTP1,HAS3,HBEGF,HIF1A,HMOX1,ICAM1,IFIT1,IGFBP2,IL1B,IL1RN,IL6,IL7R,IRF2,ITGAM,ITGB1,ITGB2,KDR,LASP1,LEF1,LTBP2,MAFA,MAP2,MAP3K5,MCAM,MEF2C,MITF,MMP1,MMP10,MMP14,MMP2,MMP9,M…	1172 (15)
OLR1	0	transmembrane receptor	Activated	3.373	0.00714	ACE,CCL2,CCN2,HAS2,HAS3,ICAM1,IL6,ITGAM,MMP1,MMP3,NCF1,OSCAR,RBP1,SPP1,TGFBR3,VCAM1	956 (16)
IL12 (family)	NA	group	Activated	3.321	0.004	ALPP,AQP3,BCL2L1,BCL3,CD274,CD44,CD86,CFLAR,CSF2,CTH,CXCR5,DDIT4,EGR2,ENPP2,FOSL2,GATA3,IL12RB2,IL1B,IL27RA,IL5,IL6,IRF4,IRF8,LAMP1,LEF1,LIF,METRNL,NFATC2,NFKBIZ,NRP1,PIM1,PTPRC,RAET1L,SH2D1B,SLC2A3,STAT1,STAT4,TFRC,TNFSF10,ZBED2	1267 (15)
IRF1	1.274	transcription regulator	Activated	3.315	1.56e-07	APOL6,C1R,CASP8,CCL2,CCL20,CD274,CDH2,CEACAM1,CEBPB,CFTR,CMPK2,CXCL10,CXCL11,CXCL16,CXCL2,CXCL3,ERAP1,GATA6,GBP2,HOTAIR,IFI44,IFI44L,IFIH1,IFIT1,IFIT2,IFIT3,IFITM1,IFITM3,IL12RB2,IL15,IL18,IL1B,IL5,IL6,IL7,IRF2,IRF4,IRF5,KL,MMP9,MX1,MYB,NOS2,OAS1,OAS2,OAS3,PCDH7,PDCD1LG2,PLAAT3,PLAAT4,POU5F1,PSME1,PTGS2,SOCS1,SP110,STAT1,TAP2,TBX3,TERT,TLR3,TLR6,TNFSF10,TRIM22,VCAM1,XAF1,ZNF560	1121 (15)
FN1	-0.941	enzyme	Activated	3.308	1.84e-07	ACE,ACP5,APOE,BCAT1,BIRC3,BNIP3L,CALCR,CCL2,CCN1,CCN2,CDH1,CDH2,CEBPB,CHRNB4,COL1A1,CSF2,CXCL1,CXCL2,CXCL3,CXCL5,EGFR,FGF2,GFRA2,GJB3,IL1B,IL1R1,IL6,IL7,ITGA1,ITGA4,ITGA5,ITGAM,ITGAV,ITGB1,ITGB3,LAMP1,MGP,MMP1,MMP14,MMP2,MMP3,MMP9,NES,NFKBIA,NOS2,NPPB,PDGFB,PGR,PLAU,PLAUR,POU5F1,RASSF2,RNF125,RRAGD,RUNX2,SDC4,SERPINE1,SLC2A1,SNAI2,SOCS3,SOX2,SPARC,SPP1,TAGLN,TCF4,TGM2,THBS1,TIMP2,TNFAIP2	1281 (17)
CGAS	8.915	enzyme	Activated	3.299	0.00885	CXCL10,DDX60,IFI44,IFI44L,IFIT1,IFIT2,IFIT3,IL1A,IL1B,IL6,OAS1,OAS3	641 (14)
STING1	4.903	other	Activated	3.293	7.96e-06	C15orf48,CALB2,CD86,CGAS,CSF2,CXCL10,CXCL2,DDIT3,GAS7,HAP1,HOPX,IFI16,IFI44,IFI44L,IFIT1,IFIT2,IFIT3,IFITM3,IL1A,IL1B,IL22RA2,IL6,LIF,NOS2,OAS1,PTPRC,RGS16,UPP1	985 (18)
PI3K (family)	NA	group	Activated	3.287	1.78e-11	ABCA1,ABCG1,ADM,AKR1C1/AKR1C2,BIRC3,CCL2,CD274,CDH1,CDX2,CFLAR,CLDN2,CXCL1,CXCL10,CXCL11,DDIT3,DDIT4,EGLN3,FBXO32,FOXO1,FOXO3,FOXO4,GLI1,HIF1A,HMOX1,IFIT1,IL1B,IL6,ITGB1,mir-21,MMP2,MMP3,MMP9,MUCL1,NOS2,NQO1,PDGFB,PREX1,PTGS2,RDH10,SERPINE1,SHH,SLC2A1,SNAI2,SREBF1,TGM2,THBS1,TJP1,TNC,TNFSF10,TP73,TXNIP	1212 (14)
EIF4E	0.466	translation regulator	Activated	3.272	0.0403	BCL2L1,CAPG,CD70,CDKN2A,CEBPB,CSF1R,CTSZ,CX3CR1,CXCL16,DPYD,EGFR,FGF2,FGF5,FOSL1,GPX3,HIF1A,HLA-DQB1,HMOX1,IFI16,IFIT2,IGFBP4,IL18,IL1A,LAG3,LAT2,LGALS3BP,MMP3,MMP9,NFKBIA,NLGN1,NOS2,NRP1,PGF,PIM1,PLAUR,PTPRC,REPS2,SLC11A1,SLCO2B1,SPHK1,SVIL,TGFA,TNC,TRIP6,UPP1,VEGFC,VIP,VSIR
Ige	NA	complex	Activated	3.227	2.25e-10	ACTN1,ADAMTSL4,ANXA1,AQP3,AREG,BCAT1,BCL2A1,BCL2L1,BCL3,C3,CARD11,CAV1,CCL2,CCND2,CD74,CD86,CEACAM1,CHST8,CLCF1,CLEC4E,CMPK2,COBLL1,COL18A1,CSF2,CX3CL1,CXCL16,CXCL2,CXCL3,CXCR5,DUSP2,DUSP4,EBI3,EDN1,EGR2,FAS,FGD2,FHL2,FLT1,FYN,GDF15,GSN,HBEGF,HFE,HMOX1,ICAM1,IL15,IL1A,IL1B,IL5,IL6,IL7R,IRF4,ITGA5,ITGAV,LIF,MALT1,MAP3K8,MDFIC,MGST2,NABP1,NFATC1,NFKBIA,NFKBIE,NGFR,NPY,NRP1,PDGFB,PIK3CD,PIK3IP1,PILR…	1154 (12)
HMGB1	0.874	transcription regulator	Activated	3.226	0.000832	AGER,CCL2,CCL20,CD274,CD86,CDKN2A,CXCL2,CXCL3,CXCL5,CXCL6,HIF1A,HLA-DRB1,ICAM1,IFIT1,IL1A,IL1B,IL1R1,IL6,IRF5,MMP1,MMP3,MMP9,MOK,MX1,PTGS2,RELB,SREBF1,SYP,VCAM1	1059 (15)
NRG1	9.642	growth factor	Activated	3.212	1.01e-09	ABCA1,ACTN1,AMOTL2,ANGPT1,ANKRD1,AR,ASCL1,AXL,BCL2L1,BDNF,CAV1,CAVIN1,CAVIN2,CCN1,CCN2,CCND2,CDH1,CDX2,COL1A1,COL6A3,CRIM1,CXCL6,DDIT3,DUSP1,DUSP4,EDN1,EGR2,EGR3,ELF3,ENO3,EPHA2,ERBB3,FGF2,GAD1,GATA2,GDF5,GLS,GPER1,GPX3,GRB7,HIF1A,HMOX1,ID1,INSL3,ITGAM,ITGAV,ITGB2,ITGB3,ITGB5,L1CAM,MAF,MBP,MDFIC,MGLL,MITF,MMP9,MYL2,NDRG1,NKX2-5,NR4A1,NR4A3,NR5A1,NRG1,NRG3,PDE3A,PGAM2,PGR,PHGDH,PKLR,PLAU,PLAUR,PLG…	1140 (17)
IFNE	4.815	cytokine	Activated	3.208	0.00204	APOBEC3G,BST2,CD86,CXCL10,CXCL11,IFIH1,IFIT2,IFITM3,ISG20,PLAAT4,PTGS2,SLC2A1,STAT1,STAT4,TLR3,TRIM5	757 (16)
IL36A	NA	cytokine	Activated	3.157	0.00533	CCL20,CSF2,CXCL1,CXCL10,CXCL2,CXCL3,CXCL6,IL1A,IL1B,IL6,MMP3,MMP9,NFKBIZ	924 (12)
OSM	2.032	cytokine	Activated	3.149	8.63e-13	ABCA1,ABCC3,ABCC8,ABCG1,ACE,ADAMTS4,ADGRG6,AKR1C1/AKR1C2,AKR1C3,ANXA1,ANXA2,ANXA3,ARL4C,BAMBI,BBOX1,BCL3,BHLHE40,BTC,C1R,C1S,CALB2,CASK,CCL2,CCL20,CCND2,CD24,CDH1,CDH2,CDH3,CEBPD,CGA,CGB3 (includes others),CHI3L2,CLEC2B,COL1A1,COL2A1,COL3A1,COL8A1,CRLF1,CSF2,CST6,CTSL,CXCL1,CXCL10,CXCL2,CXCL3,CXCL5,CXCL6,CYP19A1,CYP1B1,CYP4F3,DAPK1,DSC2,EMP3,EPHB2,EPHB6,ERBB3,EVPL,FGB,FGF2,FLG,FOSL1,FOXC1,GAB1,GA…	1292 (16)
IL33	-2.005	cytokine	Activated	3.149	5.8e-11	ABCA1,ABCG1,ALDH1A3,APOE,AREG,ATP10A,ATXN1,AXL,BCL2A1,BCL2L1,BCL3,BIRC3,CALCB,CCL2,CD70,CD72,CD82,CD86,CLEC4E,COL3A1,CSF2,CX3CL1,CXCL10,CXCL16,CXCL2,CXCL3,DGAT2,DOCK2,DUSP2,EBI3,EGLN3,EGR2,EGR3,EHD1,EPAS1,EPX,ETS1,FA2H,FAS,FBXL21P,FGD2,FLT1,FOSL2,G0S2,GATA3,HCAR2,HIF1A,HMOX1,ICAM1,ID2,IL15,IL17RB,IL1A,IL1B,IL1RL1,IL1RN,IL4I1,IL5,IL6,IL7R,IRAK3,IRF5,ITGA5,ITGAM,JAG1,LGALS1,MDK,mir-320,MYLK,MYO15A,…	1121 (13)
Lymphotoxin	NA	complex	Activated	3.13	0.000345	CCL2,CSF2,CXCL10,ICAM1,IL1A,IL1B,IL6,MMP1,MMP3,TIMD4,VCAM1	978 (13)
IL18	9.304	cytokine	Activated	3.096	0.00135	AQP3,BCL2L1,BOK,CCL2,CCL20,CCR7,CD44,CD86,CDH1,CFLAR,CSF1,CSF2,CTH,CXCL10,CXCL11,CXCL16,CXCL3,DDIT4,ENPP2,FAS,FOSL2,GADD45G,GJA1,ICAM1,IL12RB2,IL18,IL1A,IL1B,IL22RA2,IL32,IL5,IL6,ITGAM,KIT,LAMP1,LIF,MMP1,MMP3,MMP9,NFKBIZ,NOS2,NPY,PTGS2,RAET1L,SLC2A3,SMAD3,SPP1,TF,TNFRSF11B,TXK,VCAM1,ZBED2	1047 (13)
PTGS2	-3.41	enzyme	Activated	3.072	2.37e-06	ADCY5,ADGRL3,ANGPT1,ANXA1,ANXA2,AQP1,AREG,ASXL3,AXIN2,BCL2L1,BIRC3,CCL2,CCR7,CD44,CDH1,CLU,CXCL10,CXCL3,CXCL5,CYP19A1,CYP1B1,DLX5,DUSP1,EDNRA,ERBB3,FLT1,HBEGF,ICAM1,IGFBP3,IL1B,IL6,ITGAV,KDR,LPL,LTBP1,MMP1,MMP14,MMP2,MMP9,NKD1,NOS2,NR4A2,NTN1,PCDH7,PLA2G4A,PTGER1,PTGER3,PTGS2,RUNX2,SP7,ST3GAL1,STC1,TET1,TGM2,TNFAIP6,TNFRSF12A,TNFSF10,TRAF1,VEGFC,VNN1	1253 (17)
IL27	NA	cytokine	Activated	3.054	1.39e-08	ADGRE1,APOL1,BST2,CCL2,CCL20,CCND2,CD274,CD63,CD74,CD86,CEBPD,CFLAR,CSF2,CX3CL1,CXCL10,CXCL11,DEPP1,EGR2,EOMES,FAS,GADD45G,GATA3,GBP2,HLA-C,HLA-DQB1,HPGD,ICAM1,ID2,IL12RB2,IL18,IL1A,IL1B,IL1RN,IL5,IL6,ITGAM,LAG3,MAF,MX1,NFATC1,NOS2,OAS1,PDCD1LG2,PIM1,PLAAT4,PRDM1,PTGS2,SOCS1,SOCS3,STAT1,TLR3,TNFRSF4,TNFSF10,TNFSF14,VCAM1	1195 (17)
IL15	3.28	cytokine	Activated	3.051	2.52e-05	ALDOC,ANXA1,AQP3,BAMBI,BCL2L1,CAMK2D,CCL2,CCN2,CCND2,CD274,CD33,CD44,CD5,CD55,CD59,CD74,CD86,CDH1,CEACAM1,CEBPB,CSF1,CSF2,CTSW,CX3CR1,CXCL10,CXCL2,EDN1,EGR2,ELK3,ENO3,EOMES,EPHB1,ETS1,FAS,FYN,GATA3,GPRC5A,HBEGF,HIF1A,HMCN1,HMOX1,ICAM5,ID4,IFIT1,IFITM1,IL12RB2,IL15,IL1R1,IL1RAP,IL21R,IL32,IL5,IL6,IL7R,ITGB1,ITGB5,KIT,KLRC1,LAMP1,LEF1,LIF,LSR,LYN,MAF,MCM5,MICA,MSLN,MX1,MYD88,NCAM1,NFKBIA,NHLH2,NOS2…	1236 (15)
P38 MAPK	NA	group	Activated	3.039	9.61e-20	ABCA1,AGER,ANGPT1,ANK1,AQP4,BCL2A1,BCL2L1,BDNF,BGN,BMP2,BNIP3L,CAV1,CCL2,CCN2,CCND2,CCR7,CD44,CD55,CD70,CD82,CD86,CDH5,CDKN2A,CDX2,CEBPB,CEBPD,CFLAR,CHAT,CLDN5,COL3A1,CSF2,CXCL1,CXCL10,CXCL11,CXCL2,CXCL3,CXCL6,CYP19A1,CYP4F3,DDC,DDIT3,DES,DIO3,DUOX2,DUSP1,EDN1,EGR2,FAS,FBXO32,FGF2,FGF21,FST,GBP1,GJA1,HAS2,HIF1A,HMOX1,HTRA1,ICAM1,IGFBP5,IL1A,IL1B,IL1RL1,IL1RN,IL32,IL5,IL6,INHBA,IRF6,ITGA4,ITGAM,IT…	1126 (12)
NFKB1	1.449	transcription regulator	Activated	3.038	5.14e-13	ADORA1,AHRR,ANKRD1,ANKRD2,APOE,AR,BAMBI,BCL2A1,BCL2L1,BCL3,BHLHE40,BIRC3,BMP2,CCL2,CCL20,CCN1,CCN2,CCND2,CD274,CD44,CD59,CD82,CD86,CFTR,COL1A1,COL2A1,CR2,CRMP1,CSF1,CSF2,CTSB,CX3CL1,CXCL10,CXCL11,CXCL2,CXCL3,CXCR5,DLL4,DTX1,DUSP1,EBI3,EGFR,ELF3,ENPP2,EPAS1,FAS,GADD45A,GATA3,GBP1,GFRA1,GJA1,GNAO1,GRK5,HAS2,HMOX1,ICAM1,IFI16,IGFBP3,IGKC,IL18,IL1B,IL1RN,IL5,IL6,IRF4,JAG1,KRT6B,let-7,LGALS1,MAP3K8,MI…	1154 (11)
IFNA4	NA	cytokine	Activated	3.028	0.109	CD274,CD86,CXCL10,CXCL11,GBP2,IFIH1,IFIT1,IFIT2,IL6,MAP3K8,MX1,PLAAT4,STAT4
SAMSN1	1.082	other	Activated	3.024	0.00184	CCND2,CD70,CITED2,CMPK2,CXCL10,CXCL2,EDN1,HBEGF,IFIT2,IFIT3,IL15,IL18,IL6,INHBA,IRF2,ISG20,MARCO,NFKBIZ,NMI,PLA1A,PLAT,PTGS2,RGCC,SOCS1,SOCS3,STAT1,TCF4,TLR3	875 (17)
NORAD	-0.162	other	Activated	3.011	0.00114	BHLHE40,CCN1,CCN2,DDIT3,FSTL3,IGFBP3,IGFBP4,IL32,LMCD1,PHLDB1,SLIT3,SPOCK1,SSBP3,TAGLN,THBS1,TNFRSF12A	741 (10)
S100A9	-4.813	other	Activated	2.98	5.22e-12	ABCG1,ACSS1,ADAMTS4,ALDH1A1,AREG,BCL3,BHLHE40,BMF,C1S,C3,CALCB,CCNE2,CD274,CDH3,CHDH,CXCL10,CXCL3,DDC,DDIT4,EFNA1,ENPP2,FAS,FBLIM1,FOSL1,GPR37L1,GPRC5A,HEY2,ICAM1,IL1B,IL1RL1,IL6,ITGAM,KCNMA1,KLF15,LTBP1,MGMT,MMP1,MMP14,MMP2,MMP3,MMP9,MYCT1,NGFR,NOS2,NR1H4,NR4A3,NRG1,PCDHGB5,PDGFC,PER1,PHLDA1,PIK3IP1,PLAU,PLXNB3,POSTN,PTPRO,RBFOX1,ROBO2,SCUBE1,SLC26A1,SOCS3,STAC2,TKTL1,TNFRSF4,TXNIP,TYRP1,UNC5A,V…	1176 (18)
GJA1	2.801	transporter	Activated	2.979	1.24e-06	BGLAP,BMP2,BMP4,CCL2,CCN3,CDH1,CDH2,CDKN2A,FGFR3,FOXO1,GJA1,ICAM1,IL1B,MBP,NOS2,PTGS2,SPP1,THBS1,TJP1,TNFRSF11B	1174 (18)
IFNL4	NA	cytokine	Activated	2.975	6.46e-05	CXCL10,CXCL11,DHX58,IFIH1,IFIT1,MX1,OAS1,OAS2,STAT1	559 (9)
TNFSF14	5.033	cytokine	Activated	2.957	6.27e-08	BCL2L1,BIRC3,CCL20,CD86,CDH1,CSF2,CXCL1,CXCL10,CXCL11,CXCL3,CXCL5,F2RL1,HIF1A,ICAM1,IL6,INHBA,LIPC,MMP9,NT5E,POSTN,VCAM1	888 (11)
AGT	1.082	growth factor	Activated	2.954	2.43e-33	ACE,ADAMTS2,ADAMTS4,ADGRE1,ADM,AGER,AGTR1,AKAP5,ALDH1A3,ALKAL2,ALOX15,AMBP,ANGPT1,ANO1,ANXA1,ANXA3,AQP2,ASL,ATP1A1,BDNF,BEX4,BGN,BHLHE40,BMP2,BMP6,BOK,C1QTNF1,C3,C4A/C4B,CACNA1C,CALCB,CASP8,CAV1,CBS/CBSL,CCBE1,CCDC80,CCL2,CCN2,CCN3,CCND2,CCNE2,CCR7,CD109,CD300C,CD44,CD86,CDC25A,CDH5,CDKN2A,CGREF1,CNN1,CNR1,COL15A1,COL16A1,COL18A1,COL1A1,COL3A1,COL4A6,COL5A2,COL6A3,COL8A1,COLEC10,COMP,CRIM1,CRLF1,…	1722 (18)
RHOA	0.297	enzyme	Activated	2.953	6.77e-06	ANLN,BCL2L1,CCN2,CDH1,CDKN2A,CEBPB,COL1A1,COL3A1,CXCL10,CXCL11,CXCL5,FAS,GDF15,ICAM1,IL1B,IL6,ITGB1,ITGB5,ITGBL1,MMP1,MMP14,MMP9,MYLPF,NKX2-1,NOS2,PLAU,PPARA,PRKG1,PRLR,RHOC,RUNX2,SDC2,SNAI2,SREBF1,TAGLN,VCAM1	889 (14)
MAPK7	-0.202	kinase	Activated	2.947	0.000454	ADRB2,ALDOC,BCL2A1,BDNF,CCN3,CDH2,CXCL10,CXCL2,CXCL3,DLC1,DUSP1,EDN1,HMOX1,ID1,IL1A,IL1B,IL6,LDLR,MEF2C,NQO1,NR4A1,PDE3A,PLAT,PTGS2,SEMA3F,SOAT2,SREBF1,THBD	1050 (17)
KLF6	2.705	transcription regulator	Activated	2.941	7.27e-05	BCL2L1,CCL2,CDH1,CDH2,CGB3 (includes others),COL1A1,CXCL2,ENG,ESRRB,GLI1,IL1A,IL1B,IL6,MMP9,MSLN,NFKBIA,NOS2,NR4A1,NR5A1,OLIG2,PDCD1LG2,PLAU,PMAIP1,PPARA,PRDM1,PSG3,PSG5,PTGS2,RARB,SHH,TFPI2	1037 (14)
Pdgf Ab	NA	complex	Activated	2.931	0.00186	ANGPT1,AREG,COL8A1,HBEGF,HIF1A,HMOX1,IL6,NCAN,VEGFC	1077 (16)
TLR8	4.235	transmembrane receptor	Activated	2.924	0.466	CCL2,CCR7,CD86,CXCL10,CXCL2,IFNE,IL1B,IL6,NR1H4
IRAK4	0.273	kinase	Activated	2.918	0.00248	BIRC3,CCL20,CD86,CXCL10,CXCL16,CXCL2,CXCL3,CXCL6,EDN1,IL1B,IL6,IRF4,IRF5,LIF,MAP3K8,MARCO,NFKBIA,NFKBIZ,NLRP3,NOS2,NR4A1,PDE4B,PHLDA1,RGS16,SOCS1	1100 (12)
FGF7	-2.225	growth factor	Activated	2.908	0.00011	ABCC3,BCL2L1,CD44,CDKN2A,CEBPD,COL1A1,CSF1,EGFR,FGFR1,FGFR2,FOXF1,HAS2,HAS3,IL1A,IL7,IRF2,MMP2,MMP9,NFE2L3,PLAU,RUNX2,S100A10,SERPINE1,SFTPD,SHH,SMAD3,SREBF1,STAT1	996 (18)
CEBPB	2.292	transcription regulator	Activated	2.907	0.000391	ADM,AKR1C3,ALDH1A1,ALDH1A2,ALOX5AP,APCDD1,BCL2A1,BCL2L1,BDNF,BGLAP,BHMT,BLNK,C3,CCL2,CCND2,CD274,CD74,CD86,CDC25A,CDC42EP3,CDH3,CDO1,CEBPB,CEBPD,CFD,CFTR,CHIT1,CLEC4E,COL1A1,COL5A2,CSF1R,CXCL10,CXCL16,CXCL2,CXCL3,CXCL5,CYP19A1,CYP24A1,CYP3A4,DAPK1,DDIT3,DGAT2,DLX3,EDIL3,EFNB2,EPHA7,FAS,FBXO32,FGFR2,FHL2,FOXO3,FTL,GADD45A,GAS1,H4C11,HAS2,HSD11B2,ICAM1,ID1,IFIT2,IFIT3,IFITM3,IGFBP3,IGFBP4,IGKC,IL1A…	1090 (14)
HIF1A	3.285	transcription regulator	Activated	2.897	1.49e-17	ABCC8,ACAN,ACE,ADAM10,ADM,AGTR1,ALDOC,ALOX5AP,ANGPTL4,APOE,AQP4,AXIN2,AXL,BACH2,BCL2L1,BGN,BHLHE40,BHLHE41,BMP2,BNIP3L,CAV1,CAVIN1,CAVIN2,CCL2,CCN1,CCN2,CCN3,CCR7,CD24,CD274,CD44,CD70,CDCP1,CDH1,CDH2,CDKN2A,CITED2,CLDN1,COX6B2,CSF1,CSF2,CXCL10,CXCL2,CXCL3,CYP2S1,CYP4F3,DDIT4,DLL4,DTX1,ECE1,EDN1,EDNRA,EGFR,EGLN3,ENG,EPAS1,ERBB4,ESRRG,ETS1,FAM13A,FAS,FHL2,FLT1,FYN,FZD2,GATA6,GHR,GJA1,GPER1,HIF1A,HI…	1219 (12)
IFIH1	2.788	enzyme	Activated	2.896	0.0636	CCL2,CXCL10,CXCL2,FAS,IFI44L,IFIT1,IL1B,IL6,NFKBIA,OAS1,OAS2,PHLDA1,PTPRJ
FCGR2A	1.677	transmembrane receptor	Activated	2.891	9.41e-05	CCL2,CLEC4E,CXCL10,CXCL2,CXCL3,F2RL1,FAS,GBP2,ICAM1,IFIT3,IFITM3,IL18,IL1B,IL6,ISG20,NOS2,OAS3,PTGS2,SERPINE1,SLC2A6,STAT1,XAF1	943 (15)
CCND1	0.395	transcription regulator	Activated	2.873	0.00821	AFAP1,AHNAK,ALDH1A3,AQP3,AR,AREG,ARMCX1,ASAP2,AZGP1,CCNA1,CCND2,CCNE2,CD44,CDH1,CDKN2A,COL1A1,COL27A1,COL5A2,CPED1,CTNNA2,EGFR,ELOVL7,ENPP2,EPHA2,EPS8,FGFR1,GPC6,GPRC5A,GPRIN2,H2AJ,HJURP,HOMER2,HRNR,HSPA1A/HSPA1B,HSPB1,HSPB8,ID1,ITGAV,ITGB3,ITGB6,ITIH2,LASP1,LINC00667,LRRTM2,MAML3,MAP3K5,MEIS2,MMP2,MMP3,MYLK,MYRIP,NIBAN2,NT5E,OVOL2,PCYT1B,PDLIM3,PDLIM4,PGR,PPFIA2,PTPRC,RAB3B,RBMS3,ROR2,RRM2,SATB1…	1206 (16)
LDL	NA	complex	Activated	2.858	1.62e-13	ABCA1,ABCG1,ADCY1,APOBEC3B,APOE,AXL,BCL2A1,BCL2L1,BMP2,C3,CAMK2B,CASP10,CASP8,CBS/CBSL,CCL2,CCL20,CCN2,CCR7,CDH5,CDKN2A,CFLAR,CLIP2,CSF2,CX3CR1,CXCL1,CXCL10,CXCL11,CXCL2,CXCL3,CXCL6,DDIT3,DLL4,DUSP1,DUSP2,ECE1,EGR3,ELF5,FAS,G0S2,GJA5,HAS2,HAS3,HIF1A,HMOX1,HOXA-AS3,ICAM1,ID1,IFIT2,IFITM1,IGFBP2,IGFBP3,IGFBP4,IL1A,IL1B,IL1RN,IL6,IRAK3,IRF2,ITGAV,ITGB3,LASP1,LDLR,MLH1,MMP1,MMP14,MMP16,MMP2,MMP3,MMP9…	1294 (13)
GRIN3A	0.162	ion channel	Activated	2.853	3.63e-10	ABCC9,ADCY8,ARC,BACH2,BDNF,CD200,CDH10,CDH9,CNTN3,CNTNAP1,CPNE4,DLEU7,EPHA5,EPHX4,ESRRG,ETV1,FAT3,FRMPD4,GRB10,GUCY1A1,HDAC9,HFM1,ITGA8,KCNA4,KCND2,KCNH5,LURAP1L,MAL2,MINAR2,NDST4,NKAIN3,PCDH15,PDE4B,PLCXD3,POPDC3,PTGS2,RNF152,ROBO2,SCN9A,SLITRK1,SLITRK4,SNCA,THSD7B,TLL1,TMEFF1,TMEM25,TRHDE,TRPM3,TSPAN2
POU2AF1	NA	transcription regulator	Activated	2.853	0.00707	B4GALT1,BCL2L1,BCOR,CD79B,CD86,CXCR5,FOXO1,GADD45G,IFI44,IFI44L,IFIT3,IFITM1,IL6,IRF4,IRF8,KCNN4,LEF1,LGALS1,MX1,PAPPA2,PAX5,PRDM1,RBP1,S100A10,SPP1	1112 (19)
PDGF BB	NA	complex	Activated	2.841	2.38e-16	ADM,ADRB2,AREG,ASCL1,AVPR1A,BCL3,BHLHE40,BMP4,BMP6,C3,CAV2,CCL2,CCL20,CCN1,CCN2,CD44,CDO1,CEBPB,CEBPD,CNN1,COL18A1,COL3A1,CRYAB,CSF1,CSF1R,CSF2,CTH,CXCL2,DCBLD2,DDIT3,DUSP1,EDN1,EGFR,EGR2,EGR3,ETS1,FGF2,FGFR1,FHL2,FLT1,FMO1,FOSL1,FOXC2,FOXS1,FZD2,GADD45A,GBP2,GDF15,GDNF,GFPT2,GHR,GJA1,GJA5,GUCY1B1,HBEGF,HMOX1,HOMER2,HSD3B7,IGFBP4,IL1B,IL1RL1,IL6,INHBA,ITGA5,ITGB1,KLF10,KLF6,LDLR,LGALS3,LIF,LMNA,M…	1281 (18)
IFNK	NA	cytokine	Activated	2.828	0.00382	CD86,CXCL10,CXCL11,IFIH1,MX1,OAS1,PLAAT4,STAT1,STAT4,TLR3	1137 (18)
G protein alphai	NA	group	Activated	2.818	0.00036	ADAMTS9,C15orf48,C1R,C1S,C4A/C4B,CCN1,CD274,CEBPD,CXCL10,FLNC,FOSL1,FOSL2,GBP2,GBP4,IFIH1,IFIT3,IFITM3,LDLR,LIF,NR4A3,PTHLH,SOCS3,SPHK1,THBS1,TNFRSF12A,TUBB6	1175 (17)
MAVS	0.089	other	Activated	2.811	0.00017	CGAS,CMPK2,CXCL10,CXCL2,DHX58,IFIT1,IFIT2,IFIT3,IFITM3,IL1B,IL6,ISG20,MSX2,OAS1,OAS2,PARP12,POU5F1,SOCS1,SOCS3,SOX2,SP7,SPP1,STAT1,TLR7,TNFRSF11B,UBE2L6	498 (12)
HMGXB4	-0.825	other	Activated	2.807	5.19e-06	AHNAK,B4GALT5,CD274,CFLAR,CSRP1,HBEGF,ICAM1,IFIH1,KLF6,NOS2,PARP14,PIM1,TGM2,TNFAIP2
Ap1	NA	complex	Activated	2.805	1.61e-08	ACE,BCL2A1,BDNF,BGLAP,CCL2,CCN2,CD44,CDKN2A,CDX2,CLU,CSF2,DDIT3,DLX5,EDN1,ETS1,F2RL1,FAS,FOSL1,GSC,GSTP1,HMOX1,HPGD,ICAM1,IGFBP3,IL1A,IL1B,IL5,IL6,KCNN4,KLF9,KRT18,KRT6B,LPL,MET,mir-21,MMP1,MMP2,MMP3,MMP9,MT2A,NDRG1,NOG,NOS2,NQO1,PADI3,PLAU,PLAUR,PRDM1,PTGS2,RELB,S100A4,SERPINE1,SFTPD,SNAI2,SNCG,SOCS1,SOCS3,SPARC,TGFA,TNFRSF8,TSLP,VCAM1,VIP,XYLT1	1151 (15)
MAP3K14	4.304	kinase	Activated	2.802	1.15e-06	ADGRE1,BCL2L1,BIRC3,CD44,CFLAR,CXCL1,CXCL2,CYP19A1,EGFR,FAS,GADD45A,ICAM1,IL15,IL1A,IL1B,IL5,IL6,IL7R,MMP9,NFKBIA,NFKBIE,NOS2,PDE3B,PLA2G4A,PON2,PTGS2,RELB,SIX2,SREBF1,TNFAIP6,TNFSF10,TNFSF4,VCAM1	841 (10)
C5	NA	other	Activated	2.8	0.00534	BCL2L1,CXCL2,CXCL3,IL1B,IL6,ITGB1,ITGB2,SOCS3	1343 (17)
MAILR	1.535	other	Activated	2.795	0.00534	CCDC17,HGFAC,MYCL,NMRK2,OPTN,PLK2,SLC25A34,SPOCD1
CXCL3	3.597	cytokine	Activated	2.789	0.00812	CXCL10,CXCL3,GRK5,ICAM1,IL1B,IL6,ITGB1,POSTN	1052 (16)
S100A8	0	other	Activated	2.787	1.73e-13	ABCG1,ACSS1,ADAMTS4,ALDH1A1,AREG,BCL2L1,BCL3,BHLHE40,BMF,C1S,CALCB,CCL2,CCL20,CCNE2,CD274,CDH3,CHDH,CXCL10,CXCL2,CXCL3,DDC,DDIT4,EFNA1,ENPP2,FAS,FBLIM1,FOSL1,GPR37L1,GPRC5A,HEY2,HMOX1,ICAM1,IL1A,IL1B,IL1RL1,IL6,ITGAM,KCNMA1,KLF15,LTBP1,MGMT,MMP1,MMP14,MMP2,MMP3,MMP9,MYCT1,NFKBIA,NGFR,NOS2,NR1H4,NR4A3,NRG1,PCDHGB5,PDGFC,PER1,PHLDA1,PIK3IP1,PLAU,PLXNB3,POSTN,PTPRO,RBFOX1,ROBO2,SCUBE1,SHH,SLC26A1,SO…	975 (14)
NCAM1	-7.861	other	Activated	2.785	0.00534	EGFR,MALAT1,MAP2,NCAM1,NFKBIA,NLGN1,SYP,THBS1	730 (7)
P2RX4	1.734	ion channel	Activated	2.772	3.25e-05	BDNF,CXCL2,CXCL3,ICAM1,IL1B,IL6,MMP3,MMP9	877 (18)
ECSIT	0.307	transcription regulator	Activated	2.771	1.13e-05	BCL3,CD44,CFLAR,HMOX1,IL1B,IL1RN,IL6,NFKBIA,NFKBIE,NR4A2,PIM1,PLAUR,PTGS2,RELB,TRAF1	1018 (14)
Fibrinogen	NA	complex	Activated	2.759	0.00673	BCL3,CCL2,CXCL1,CXCL3,ICAM1,IL1B,IL6,ITGAM,MMP14	943 (12)
IFNL3	NA	cytokine	Activated	2.758	0.131	IFIH1,IL15,ISG20,MMP9,MX1,SOCS1,STAT1,TLR3
Tnf (family)	NA	group	Activated	2.751	5.3e-08	ABCC3,BCL2A1,BCL2L1,BIRC3,CCL2,CD72,CD86,CFLAR,CLDN2,CSF1,CXCL1,CXCL10,CXCL11,CXCL3,CYP3A4,DKK1,ENPP2,ESM1,FBXO32,FST,GFI1,GHR,GJA1,GJA5,HIF1A,ICAM1,IL12RB2,IL1A,IL1B,IL1R1,IL6,INHBA,JAG1,JAG2,KDR,KL,LAD1,MICA,MMP9,MSX2,NFKBIA,NOS2,NT5E,PDGFB,PHEX,PTGER3,PTGS2,RPS6KA4,RUNX2,SERPINE1,SOCS3,TNFRSF1B,TNFRSF4,TRAF1,VCAM1	713 (15)
CARD9	-0.345	other	Activated	2.744	0.12	C3,CLEC4E,CXCL10,CXCL2,CXCL3,IL1A,IL1B,IL6,NPTX1
STAT2	0.012	transcription regulator	Activated	2.742	0.00281	CAV1,CD86,CXCL10,GBP1,GLI1,IFIT1,IFIT2,IFIT3,IFITM1,IFITM2,IL6,IRF5,MX1,OAS1,OAS2,SHH,SOCS1,SOCS3,STAT1,TNFSF10	991 (15)
Ccl2	NA	cytokine	Activated	2.741	0.00543	CFD,CSF1,CTSB,CXCL10,CXCL2,CXCL3,ETS1,IL1B,IL5,IL6,ITGB3,KDR,LPL,SDC4,SLC2A4,SOX2,SPP1,TBX3,VCAM1	1119 (13)
ANGPT2	0.52	growth factor	Activated	2.725	0.00205	ABCA1,AGTR1,ARL4C,ASPHD1,AXIN2,C1R,CD86,CEBPB,COL18A1,COL1A1,COL3A1,CRYAB,CRYBB3,DDIT3,EDN1,EGFR,ETS1,FAS,FLT4,GATA6,HDAC5,HIF1A,HMOX1,HSPA1A/HSPA1B,ICAM1,IL18,IL1B,IL6,LYN,MGMT,MGST1,MMP1,MMP2,MMP9,NCF1,NPHS1,NR3C2,PDGFRB,PHLDA1,PLAU,PLG,POSTN,PPARA,PTGS2,PTHLH,RDH10,SERPINE1,SLC12A3,TCN2,THBS1,THBS2,TLR3,TNFRSF12A,TUBB3,TXNIP,VCAM1	1120 (15)
Jnk	NA	group	Activated	2.724	4.68e-10	ABCA1,AGER,ALDH1A2,BCL2L1,BIRC3,BMF,CCL2,CCN2,CCR7,CD44,CD55,CD86,CDH1,CDH2,CELF2,CFLAR,CLDN2,COL1A1,COL3A1,CXCL3,CXCL6,DDIT3,DKK1,DUSP1,EDN1,ETS1,F2RL1,FAS,FBXO32,FLI1,GADD45A,GAP43,GDF15,GDNF,GJA1,HMOX1,ICAM1,IL1A,IL1B,IL5,IL6,ITGA4,KLF6,mir-21,MIR155HG,MMP1,MMP14,MMP2,MMP3,MMP9,NCF1,NOS2,NQO1,NR4A1,PDGFB,PLAT,PLAU,PLAUR,PLG,PON2,POSTN,POU5F1,PTGS2,RBP1,SERPINE1,SHH,SNAI2,SOCS3,SP7,TERT,TGM2,TN…	1112 (12)
CCL5	NA	cytokine	Activated	2.718	0.0183	BDNF,CCL2,CD44,CXCL2,CXCL3,CYP1B1,DUSP1,EGF,EMP1,F2RL1,F2RL2,GFI1,IL1B,IL6,ITGAM,MMP9,NOS2,PLAUR,PLEC,PTGDS,STAT1,THBS1
SREBF1	2.227	transcription regulator	Activated	2.717	0.00203	ABCA1,ADGRG1,ALDOC,ANKRD2,AR,ASPHD1,BCL2L1,BGLAP,BHLHE40,BHLHE41,CEBPB,CEBPD,CFD,CSRP1,CTH,CXCL10,CYP4F2,CYP7B1,DBI,DEPP1,ELOVL5,ELOVL7,FADS1,FADS2,FAS,FBXO32,FOXO1,GPX3,HFE,HMOX1,HSPA1A/HSPA1B,IAPP,IL1A,IL1B,IL6,IRS2,IVNS1ABP,KCNA2,LDLR,LGALS3,LPL,MAT1A,MDK,MEF2C,MIOX,MTTP,NKX6-1,NOS2,NR0B2,NUPR1,PCSK9,PDX1,PKLR,PLA2G6,PNPLA3,PTGDS,PTGS2,RBP1,S100A13,SELENOP,SERPINA1,SERPINA3,SERPINE1,SLC2A2,SRE…	1119 (19)
TYROBP	NA	transmembrane receptor	Activated	2.711	0.00431	CCL2,CCR7,CD86,ICAM1,IL18,IL1B,IL6,IRF8,ITGA5,ITGAM,ITGB1,KLRC2,MAFA,NCKAP1L,NRROS,RBM47,SIRPB1,SPP1,TCIRG1,TNFRSF1B	928 (17)
IL7	2.074	cytokine	Activated	2.707	2.77e-05	BCL2L1,BLNK,CCL2,CCND2,CD19,CD274,CD86,CEACAM1,CFLAR,COL1A1,CSF1,CSF2,CXCL1,CXCL2,CXCL3,EBF1,FAS,FOXO1,GATA3,GFI1,IL1R1,IL5,IL6,IL7,IL7R,LAMP1,LEF1,LIF,LYN,MAF,MMP9,MX1,NTN1,PAX5,PIK3IP1,PIM1,PMAIP1,RAG2,RGS16,RUNX2,S1PR1,SLC2A1,SMURF2,SOCS1,SOCS3,TNFSF10,UPP1	1108 (19)
SLC15A4	1.14	transporter	Activated	2.704	6.21e-05	BCL2A1,CCL2,CD274,GBP4,IFIT1,IFIT2,IFIT3,IL1B,IL6,ISG20,MAFB,SLAMF7,TNFAIP6,VCAM1	1058 (19)
TNFSF11	-4.813	cytokine	Activated	2.679	6.6e-09	ACP5,ADGRE1,ADRA1A,AHRR,BCL2A1,BCL2L1,BMP4,CA2,CALCR,CAV1,CCL2,CD44,CKB,CLEC4E,CSF1R,CSRP1,CXCL3,DUSP1,EGR2,EHD1,ETS1,FAS,FHL2,FOSL1,FOXO1,FRRS1,GCH1,GCM2,GPR68,GRB10,HIPK2,HMOX1,HRH2,ICAM1,IL15,IL1A,IL1B,IL1RN,IL6,IRF4,IRF8,ITGA5,ITGAM,ITGAV,ITGB3,ITPKB,LIMK1,LSR,MAFB,mir-21,MMP1,MMP9,NFATC1,NFATC2,NFKBIA,NFKBIZ,NOS2,OSCAR,PCDH7,PHLDA3,PIM1,PLAUR,PRDM1,PTGS2,PTPRE,RELB,RGS16,RRAS,SDC4,SERPINB5,S…	1234 (14)
IRF2	2.564	transcription regulator	Activated	2.677	0.0119	BNIP3L,C1QTNF1,C1S,CEACAM1,CFTR,CLDN2,CXCL10,CXCL5,CYP4F11,ERAP1,FAM111A,FGB,FXYD2,GBP1,ID1,IL12RB2,IL1B,IL6,IL7,IRF8,NOS2,OAS1,PSME1,PTGR1,PTGS2,SLCO2B1,SOCS1,SRGN,TAP2,TLR3,TNFSF10,TPM1,TXNRD1,UBE2L6,VCAM1
YAP1	0.908	transcription regulator	Activated	2.675	0.00048	ALDH1A2,AMOTL2,ANKRD1,ANLN,AREG,BCL2L1,BMP2,CASP8,CAVIN2,CCDC80,CCN1,CCN2,CCR7,CD274,CDC42EP3,CDH1,CDX2,CGB3 (includes others),COL1A1,CRIM1,CSF1,CSF2,CXCL2,CXCL3,CYTOR,EDN1,EGFR,EGR2,EHD1,FBXO32,GAB1,GADD45A,GDF15,ICAM1,ID1,ID2,IFIT1,IFIT2,IGFBP4,IL1A,IL1B,IL6,INHBA,ITGA5,ITGB2,JAK1,LATS2,let-7,LMNA,LOX,LPL,mir-196,MSLN,NEBL-AS1,NEGR1,NOS2,NR5A1,NUPR1,PDE3B,PDGFB,PLOD2,PMAIP1,PPP1R3B,PTGS2,RPL3L,…	955 (20)
NSUN6	-1.473	enzyme	Activated	2.673	0.00554	AMOTL2,AXL,CAVIN2,CCN1,CCN2,CRIM1,FGF2,GLS,ITGB2,NDRG1,PHGDH,SERPINE1,TGM2,THBS1
RELA	0.467	transcription regulator	Activated	2.661	2.1e-14	ABCG2,AHRR,ALOX5AP,ALPK2,ANKRD1,ANKRD2,APOE,AR,BACH2,BCL2A1,BCL2L1,BCL3,BEX2,BHLHE40,BIRC3,BMP2,BNIP3L,C3,CASP8,CAV1,CBS/CBSL,CCL2,CCL20,CCN2,CCR7,CD274,CD44,CD59,CDH1,CDKN2A,CEBPB,CEMIP2,CFTR,CITED2,COL1A1,COL2A1,CR2,CRYAB,CSF2,CTSB,CX3CL1,CXCL1,CXCL10,CXCL11,CXCL2,CXCL3,CXCL5,CXCL6,CYP19A1,CYP3A4,DDIT3,DOCK8,DUSP1,EDN1,ELF3,EOMES,EPAS1,ERAP1,FAS,FGF2,GBP1,GCH1,GDF15,GLI2,GRK5,HAS2,HIF1A,HMOX1,H…	1189 (12)
DGCR8	-0.878	enzyme	Activated	2.651	4.78e-09	ADGRG6,BDNF,CDH1,CNN1,EGR2,ERBB3,GDNF,GJA1,ID2,ID4,JAG1,let-7,MBP,mir-17,mir-21,MITF,MPZ,NCAM1,NFATC1,NGFR,OLIG1,POU3F2,SHH,SMOC1,SOX2,TAGLN,TCF4,TNC	1242 (20)
IL4	NA	cytokine	Activated	2.65	2.22e-11	ABCA1,ACP5,ACSL6,ADAP1,ADCY1,ADGRE1,AHNAK,ALDH1A2,ALDOC,ALOX15,ALOX15B,ALOX5AP,ANO1,ANXA1,ANXA2,APOE,ARC,AREG,ATP1A3,AUTS2,B4GALNT1,BCAT1,BCL11A,BCL2L1,BCL3,BDNF,BHLHE40,BNIP3L,C15orf48,C3,CA2,CALCR,CAPG,CCL2,CCL20,CCND2,CCR7,CD200,CD274,CD33,CD44,CD5,CD55,CD72,CD74,CD79B,CD86,CELF2,CFLAR,CHST3,CITED1,CITED2,CKAP4,CKB,CLDN2,CLDN5,CMPK2,COBLL1,COL18A1,COL1A1,COL3A1,COL6A3,CR2,CRIP1,CSF1,CSF1R,CSF2…	1347 (18)
GABARAPL2	-1.137	other	Activated	2.646	0.25	AHNAK2,CRYAB,CSTB,CTSB,PDGFB,PSG4,UPP1
GABARAPL1	0.533	other	Activated	2.646	0.28	AHNAK2,CRYAB,CSTB,CTSB,PDGFB,PSG4,UPP1
GABARAP	0.389	transporter	Activated	2.646	0.31	AHNAK2,CRYAB,CSTB,CTSB,PDGFB,PSG4,UPP1
IFN Beta	NA	group	Activated	2.641	6.43e-06	AREG,BCL2L1,BST2,CAV1,CCR7,CD274,CD74,CD86,CEBPB,CEBPD,CGAS,CMPK2,CXCL1,CXCL10,CXCL11,CXCL5,CYP3A4,DHX58,DUSP1,ENPEP,IFI16,IFI44,IFIH1,IFIT1,IFIT2,IFIT3,IFITM1,IL15,IL1A,IL1B,IL1RN,IL6,IRF2,ISG20,KIT,MMP1,MMP9,MX1,NOS2,OAS1,OAS2,OAS3,SERPINE1,SNAPC1,SOCS1,SPHK1,SPP1,SPRY1,STAT1,STAT4,STING1,THBS1,TLR3,TLR7,TNFSF10,TSLP,TXNRD1,XAF1	1130 (17)
IL3	NA	cytokine	Activated	2.625	0.000447	ADGRE1,ALOX5AP,AREG,ARHGAP29,BCL2L1,BIRC3,BMP2,BNIP3L,CCL2,CCN3,CCND2,CD48,CD63,CD86,CITED2,CSF1,CSF1R,CSF2,DDIT3,EGR2,EGR3,EMP3,FAS,FGFR1,FOSL2,FOXD3,GADD45A,GADD45G,GATA2,GNAO1,HBE1,HBEGF,HBZ,HNF1A,HOXD12,HRK,ICAM1,IL17RB,IL1B,IL1RL1,IL6,ITGAM,ITGAV,ITGB3,JCHAIN,KLF1,KLF9,LATS2,LIF,LYN,MCM5,MID1,MMP1,MMP3,NCF1,NFATC1,NKX2-3,NRP1,PAPPA2,PDE1B,PDPN,PHGDH,PIM1,PLA2G7,PROX1,PSME1,PTPN22,RAG2,SERPIN…	1065 (15)
SPP1	15.671	cytokine	Activated	2.621	1.32e-05	ABCG2,ANGPT1,BCL2L1,CA2,CASP8,CCL2,CCL20,CD44,CD9,CDC25A,CDH1,CDH2,COL1A1,CXCL1,CXCL2,CXCL3,CXCL5,CXCL6,CYP39A1,EGF,EGFR,EPDR1,FGFR2,HAS2,HMOX1,HOMER2,ICAM1,IL1A,IL1B,IL6,ITGA3,ITGAV,ITGB3,ITGB5,JAG1,KRT18,LIF,LOX,MET,MMP1,MMP14,MMP2,MMP9,NDRG2,NOS2,PIK3R1,PLAU,PTGS2,RUNX2,S100A4,S100A6,SERPINE1,SERPINF1,SLIT1,SNAI2,SOX8,SPP1,TERT	1235 (17)
MAPK14	-0.036	kinase	Activated	2.615	5.42e-11	ABCA1,ACP5,ADCY7,ALOX5AP,ANKRD1,AREG,AXIN2,BGLAP,BMP2,CCL2,CCR7,CD86,CDH1,CDKN2A,CEBPD,COL1A1,CRYAB,CXCL10,DKK1,DUSP1,EFNA1,EGFR,FAS,FGFBP1,FLT1,FOSL2,GADD45A,GJA1,HAND2,HAS2,HMOX1,HTR7,ICAM1,IL18,IL1B,IL5,IL6,ITGB8,KDR,KITLG,LDLR,LEF1,MAOB,MAP2K6,MAPT,MEF2C,MMP1,MMP3,MMP9,NFATC1,NGFR,NOS2,NPY,NRP1,PLAU,PLAUR,PPARGC1A,PPARGC1B,PTGS2,RUNX2,SH2D2A,SHC1,SLC18A3,SOCS3,SOX2,SPHK1,SPP1,SREBF1,TAGLN,TGM…	1247 (17)
NFYA	-0.625	transcription regulator	Activated	2.608	1	CBS/CBSL,COL11A1,FGFR2,GADD45A,GUCY1B1,HLA-DQB1,ICAM1,MLH1,NPR1,PDGFRB,PMAIP1,RRM2,TXNIP,VWF
IFNA8	NA	cytokine	Activated	2.602	0.00963	CXCL10,CXCL11,IFIH1,IFIT1,MX1,PLAAT4,STAT4	728 (14)
F3	-0.163	transmembrane receptor	Activated	2.6	2.38e-06	ANGPT1,AREG,BRINP3,CCL2,CCN1,CCN2,CCNA1,DUSP2,DUSP9,FGF13,FOXC2,GJA1,ICAM1,IL1B,IL6,ITGAM,LAMB1,LEF1,MDK,MMP2,MMP9,MSLN,PLPP3,SERPINE1,SPRY1,TGM2,TNFRSF11A,UBASH3B,VCAM1	969 (14)
PGF	-4.079	growth factor	Activated	2.599	0.00911	ALOX5AP,ANGPTL4,CCL2,CCL20,EDN1,FLT1,FST,HIF1A,IL1B,IL6,KIT,MMP9,NRP2,SERPINE1	1170 (17)
IL1RL2	0	transmembrane receptor	Activated	2.598	0.0145	CCL20,CXCL1,CXCL10,CXCL2,IL6,MMP3,MMP9
C5AR1	0.377	G-protein coupled receptor	Activated	2.596	0.281	C3,CD55,CD86,COL1A1,CXCL2,CXCL3,IL1B,IL5,IL6,LTBP1,LTBP2,MMP1,MMP9,SERPINE1
IL2	NA	cytokine	Activated	2.593	2.76e-12	ABCA1,ABCB4,ACSL6,ANXA1,APOBEC3G,ARC,AREG,ARHGEF6,AUTS2,BCL2A1,BCL2L1,BHLHE40,BIRC3,BMP2,C3,CACNA1E,CAMK2N1,CAPG,CAPN5,CARD10,CARD6,CCL2,CCND2,CCNE2,CCR7,CD274,CD44,CD5,CD59,CD74,CD86,CD9,CDC25A,CDH1,CEACAM1,CFLAR,CGAS,CHN2,CRMP1,CSF1,CSF1R,CSF2,CTSL,CTSW,CX3CR1,CXCL10,CXCL3,CXCR5,CYTH4,DAPK1,DAPK2,DUSP2,DUSP4,EDN1,EMP1,ENPP2,EOMES,EPAS1,EPHA4,ETS1,FAS,FCMR,FGF13,FGF2,FGFR1,FGFR2,FOXO1,FOXO3,FYN,…	1204 (17)
IFNA10	NA	cytokine	Activated	2.592	0.00606	CXCL10,CXCL11,IFIH1,IFIT1,MX1,PLAAT4,STAT4	642 (11)
IFNA5	NA	cytokine	Activated	2.592	0.00606	CXCL10,CXCL11,IFIH1,IFIT1,MX1,PLAAT4,STAT4	1073 (15)
IFNA7	NA	cytokine	Activated	2.592	0.00606	CXCL10,CXCL11,IFIH1,IFIT1,MX1,PLAAT4,STAT4	642 (11)
IFNA14	NA	cytokine	Activated	2.592	0.00606	CXCL10,CXCL11,IFIH1,IFIT1,MX1,PLAAT4,STAT4	642 (11)
IFNA6	NA	cytokine	Activated	2.592	0.00606	CXCL10,CXCL11,IFIH1,IFIT1,MX1,PLAAT4,STAT4	1073 (15)
IFNA16	NA	cytokine	Activated	2.592	0.00963	CXCL10,CXCL11,IFIH1,IFIT1,MX1,PLAAT4,STAT4	642 (11)
ORMDL3	0.889	other	Activated	2.592	0.0396	CCL20,CD48,CXCL10,CXCL11,MMP9,OAS1,OAS2,OAS3
IL4R	1.666	transmembrane receptor	Activated	2.588	0.0405	ALOX15,CD86,EGR2,FAS,GATA3,IL12RB2,IL13RA2,IL1B,IL5,IL6,JCHAIN,NOS2,PPARGC1A,RUNX2,SOCS3,SOX2,TIMP4
IFNA21	NA	cytokine	Activated	2.586	0.00606	CXCL10,CXCL11,IFIH1,IFIT1,MX1,PLAAT4,STAT4	642 (11)
LAMA5	1.864	other	Activated	2.586	0.021	CXCL10,CXCL3,MMP14,MMP9,SHH,STAT1,TNFRSF1B
HOXA3	1.542	transcription regulator	Activated	2.583	0.000444	ANXA2,CEBPB,ENG,EPAS1,FAT4,HBE1,HEY2,IKZF1,ITGA4,ITGAV,ITGB1,PLXND1,PRKCD,PSTPIP1,SHANK2,STAT6,TNFRSF1B,TSPAN32,UNC5B
TLR2	0	transmembrane receptor	Activated	2.565	0.000138	APOBEC3G,BDNF,BMP2,CCL2,CD70,CD86,CDKN2A,CEBPB,CEBPD,CR1L,CSF2,CXCL10,CXCL2,CXCL3,CXCL6,DUSP1,EBI3,FBXO32,FOXO1,GADD45A,GATA3,GBP3,GDNF,GJA1,GPT,HLA-DRB5,HMOX1,HNRNPU,ICAM1,IL15,IL18,IL1A,IL1B,IL1RN,IL5,IL6,IRAK3,ITGA4,let-7,MMP1,MMP3,MMP9,MX1,MYD88,NOS2,NR1H4,OXTR,POSTN,PTGS2,PTX3,SLC40A1,SOCS1,SOCS3,TNFSF10,TSPAN33,VWF	965 (14)
CD2	NA	transmembrane receptor	Activated	2.563	0.0688	CCR7,CD44,CD48,CD86,CSF2,FAS,ICAM1,IL5,PTPRC,RAG2,STAT1,STAT4
DOCK8	-3.669	other	Activated	2.558	0.00333	CCND2,CD70,CITED2,CMPK2,CXCL10,EDN1,IFIT2,IFIT3,IL15,IL18,IL6,INHBA,ISG20,NFKBIZ,NMI,PLA1A,PLAT,PTGS2,SOCS1,STAT1,TCF4,TLR3
CXCL10	2.234	cytokine	Activated	2.553	0.0146	CD274,CXCL10,GPT,IGKC,IL1A,IL1B,IL5,IL6,ITGA1,LAG3,MMP9
PARP9	2.653	enzyme	Activated	2.547	0.000347	CD74,HLA-DQB1,IFI44,IFIT1,IFIT2,IFIT3,IRF2,OAS2,SP110,STAT1	481 (7)
IL12A	1.391	cytokine	Activated	2.541	0.00163	CD86,CFLAR,CXCL10,EBI3,FAS,ICAM1,IL12RB2,IL1A,IL1B,IL6,NOS2,SOCS1,SOCS3,STAT1,STAT4,TNFRSF18,VCAM1	890 (16)
SST	NA	other	Activated	2.54	0.538	CORT,CUX2,GHR,IL1B,IL6,PRLR,SSTR2,TOX
CXCL2	7.583	cytokine	Activated	2.537	0.0145	CXCL10,CXCL2,CXCL3,ICAM1,IL1B,IL6,ITGAM
PTPN3	1.859	phosphatase	Activated	2.534	0.00256	ANGPTL4,COL1A1,ITGAV,JAG1,MMP10,MMP9,PDGFB,SERPINE1,TAGLN,TGM2	1205 (18)
LIF	5.639	cytokine	Activated	2.516	9.24e-09	AHNAK,AHSG,AREG,BCL2L1,BCL3,BGLAP,BMP2,BMP7,C16orf89,CD9,CDH1,CDH5,CEBPB,CEBPD,CHAT,COCH,CSF1R,CXCL10,CXCL2,CYP19A1,CYP26A1,ECEL1,ELF3,ENPP2,ERAP1,FGB,FGF5,FOXF1,GAL,GATA6,GPT,GRAMD2B,HBE1,HBEGF,HEY1,HIF1A,ID2,IFI16,IL1B,IL34,IL6,IL7,KDR,KLF10,LPL,MEF2C,MMP1,NKX2-5,NMI,NPY,OLIG1,OLIG2,PAPPA2,PAX6,PGR,PIM1,POU5F1,PRPH,PTGS2,RASA3,RET,RHOU,SERPINA3,SOCS1,SOCS3,SOX2,SPP1,TFCP2L1,TMEM176B,TNC,TNFRSF1…	1110 (18)
TASL	NA	enzyme	Activated	2.514	0.00011	BCL2A1,CCL2,CD274,GBP4,IFIT1,IFIT2,IFIT3,IL6,ISG20,MAFB,SLAMF7,TNFAIP6,VCAM1	497 (9)
RAF1	-0.258	kinase	Activated	2.501	9.72e-08	ANKRD1,ANKRD2,ANXA1,AREG,ATP6V1B1,CA2,CD44,CD74,CDC25A,CDKN2A,CLDN1,CRYAB,CSF2,CTSL,CXCL3,CXCR5,DCBLD2,DUSP2,DUSP4,EGR3,EMP1,EMP3,FAM13A,FAS,FGFBP1,HBEGF,HIF1A,HSD11B2,HSPB1,IGFBP3,IL1B,IL1R1,IL6,ITGAM,ITGB1,ITGB3,ITGB5,KLRC2,LAD1,LDHC,LIF,MAOB,MET,MGLL,MMP1,MMP3,MMP9,MT1F,NPY,NQO1,OSMR,PCSK6,PHLDA1,PLAT,PLAU,PLAUR,PLEC,PRDM1,PTGS2,PTHLH,RET,RRM2,SELENBP1,SERPINB7,SLC16A7,TERT,TFPI2,TGM2,TIAM1,TR…	1172 (18)
MEX3A	-0.868	other	Activated	2.5	0.000419	ABCA1,ABCG8,ACADL,ACOX2,ANGPTL4,CD44,CENPA,DCLK1,FZD2,NPC1L1,NRP1,PPARA,PPARGC1A,PRELP,SFRP5,SLC27A2
MRTFA	0.115	transcription regulator	Activated	2.499	1.28e-07	AMOTL2,ANKRD1,ANLN,ARPC1B,BCL2L1,CAVIN2,CCN1,CCN2,CD151,CD177,CD24,CDC42EP3,CDKN2A,CNN1,COL25A1,CXCL6,EDN1,EGR3,ELOVL3,EPPK1,EPX,EYA2,FADS2,FIBIN,FLI1,G0S2,GADD45A,GFI1,HOTAIR,HPGD,ICAM1,ID1,ITGA5,ITGB1,LIMK1,LMNA,MAFK,MAP2,MGST2,MMP16,MMP9,MYLK,MYOCD,NPPB,P2RY1,PGR,PRSS57,PTGS2,RAMP1,S1PR1,SELENOP,SERPINE1,SLC1A2,SLC35D3,SORBS1,SPOCK3,STAT1,TAGLN,TBX1,THBS1,TNC,VCAM1,WTIP	1155 (24)
LLGL2	-1.937	other	Activated	2.496	0.00104	AMOTL2,ANKRD1,AXL,CCN1,CCN2,CRIM1,DUSP1,GLS,ITGB2,NDRG1,SERPINE1,SH2D4A,SLIT2
SELPLG	-0.152	other	Activated	2.496	0.0329	APOL3,BCL2A1,CCL2,CXCL2,CYP1B1,IL1B,ITGAM,LAG3,PLAUR,PRKCD,SERPINB9,STAT6,THBD
TSH	NA	complex	Activated	2.472	0.0685	FOXE1,FOXO1,GCH1,IGFBP3,IGFBP5,IL1RN,IL6,KDR,KRT5,NOS2,PAX8,SLC2A1,SLC2A4,SLC5A5,SOCS1,SOCS3,WNT5A
PRC2	NA	complex	Activated	2.465	2.49e-08	BMP2,CDKN2A,CDX2,CEACAM1,CEACAM6,CXCL1,FGF5,FGFBP1,GATA6,HAND1,HOXB5,HOXB6,IFITM1,IL1A,IL1B,KDR,MMP2,MX1,NKD1,OAS1,OLIG1,OLIG2,PCDH10,PCDHB5,TBX3	1274 (17)
IFN type 1	NA	group	Activated	2.461	0.0022	BCL2L1,BST2,CGAS,CX3CL1,CXCL10,DHX58,IFI16,IFIH1,IFIT1,IFIT2,IL22RA1,IL5,IL6,MMP9,PLAAT4,STAT1,TNFSF10,XDH	1141 (17)
Cdk	NA	group	Activated	2.46	0.00885	CCL2,CXCL10,CXCL2,DDIT4,DUSP1,GADD45A,GADD45G,IL6,PHLDA1,PPARGC1A,TXNIP,UCP2	1038 (15)
Gli	NA	group	Activated	2.449	0.000616	CCND2,COL1A1,FOXC2,GLI1,HHIP,HIF1A,JAG2,RUNX2,S100A4,SFRP1	512 (3)
SASH1	0.13	other	Activated	2.449	0.000899	ACP3,CCND2,CITED2,CMPK2,CXCL10,EDN1,IFIT2,IFIT3,IL15,IL18,IL6,INHBA,ISG20,MARCO,MET,NFKBIZ,NMI,PLA1A,PLAT,PTGS2,SOCS1,STAT1,TCF4,TLR3	584 (9)
LGALS8	1.832	other	Activated	2.449	0.00349	CCL2,CSF2,CXCL1,CXCL3,IL6,VWF	900 (15)
IL-17f dimer	NA	complex	Activated	2.449	0.0668	CCL2,CSF2,CXCL1,IL1A,IL1B,IL6
GNAI3	-1.072	enzyme	Activated	2.449	0.157	CCL2,CSF1,CSF2,CXCL3,IL6,SPP1
ADORA3	NA	G-protein coupled receptor	Activated	2.449	0.157	CCL2,CSF1,CSF2,CXCL3,NOS2,SPP1
CCR5	NA	G-protein coupled receptor	Activated	2.447	0.0115	CASP8,CD9,CXCL10,CXCL2,CXCL3,FAS,IL1B,IL5,IL6,MMP9,NOS2,SERPINA1,TNFRSF1A,TNFRSF1B
Ifn gamma	NA	complex	Activated	2.446	3.75e-05	APOBEC3G,BCL2L1,BGLAP,CCL2,CD86,CDKN2A,CXCL10,CXCL16,EDN1,FAS,FLT1,GBP1,ICAM1,IFI44L,IGFBP4,IGFBP5,IL1B,IL32,IRF8,LIF,MMP9,MYD88,NOS2,NR4A3,PCDH7,PMAIP1,PSME1,SOCS1,SOCS3,STAT1,TERT,TLR3,TNFSF10,XAF1	1233 (18)
COMMD3-BMI1	NA	transcription regulator	Activated	2.445	1.15e-06	CCL20,CDKN2A,EBF1,FOXA1,GFRA2,HOXA10,HOXA13,HOXA2,HOXA5,HOXA6,HOXA9,HOXB3,HOXB5,HOXB6,HOXB9,HOXC4,IL6,LEF1,MS4A1,PEG3,ROR2,WNT5A
CD3	NA	complex	Activated	2.442	7.15e-05	ACP3,ANXA1,AQP3,ATP8A2,BAMBI,BCL2A1,BCL2L1,BIRC3,BST2,C1R,CASP8,CCL20,CCND2,CD274,CD44,CD5,CD74,CD86,CDC25A,CEACAM1,CFLAR,CLCN1,CORT,CSF2,CTSW,CXCL10,DOCK2,DUSP2,EBI3,EDIL3,EGR2,EGR3,ELF5,ELK3,EOMES,EPHB1,ETS1,FAS,FTL,FYN,GATA3,GBP1,GFI1,GLI1,GPRC5A,GUCY1B1,HIF1A,HLA-DQB1,HMCN1,HOMER2,HSPA1A/HSPA1B,ICAM1,ICAM5,ID4,IFIT1,IFITM1,IGFBP5,IGFBP6,IL12RB2,IL1A,IL1B,IL1R1,IL1RAP,IL21R,IL27RA,IL32,IL4I1,I…	1296 (18)
MGLL	-2.648	enzyme	Activated	2.433	0.157	ADGRE1,IL1A,IL6,PPARA,PPARGC1A,SREBF1
IL36B	NA	cytokine	Activated	2.431	0.0505	CCL20,CD86,CXCL1,CXCL10,IL18,IL1B,IL6,NFKBIZ
LEPR	-0.466	transmembrane receptor	Activated	2.429	0.000549	ABCG1,ABCG8,ADGRE1,ALOX15,ANGPTL4,APOE,BCL2L1,CASP8,CD5,CD63,CDKN2A,CFLAR,CNR1,COL1A1,EDN1,GADD45G,GAP43,HIF1A,ID2,IGFBP3,IL1RN,IL6,IRS2,ITGAM,KISS1,LAMP1,LDLR,LIF,LIPC,LPL,MBP,mir-30,MMP14,MMP2,MMP3,MTTP,NOS2,NPY,NR3C2,PDX1,PPARA,PPARGC1A,SERPINE1,SLC2A2,SLC2A4,SNAP25,SOCS3,SREBF1,TCF7L2,TIMP3,TNFRSF4,UCP2	1014 (17)
IL17C	NA	cytokine	Activated	2.426	0.348	BCL2L1,CCL20,IL1A,IL1B,IL6,PI3
FBXO42	-0.309	other	Activated	2.425	0.00164	CSF1,ICAM1,IL6,MMP9,STAT1,VCAM1	738 (7)
CCL3	NA	cytokine	Activated	2.425	0.00774	APOBEC3G,CCL2,CCL20,IL1B,IL6,ITGA5,ITGAM,ITGB1,RYR2,STAT1	1066 (17)
APP	1.044	other	Activated	2.424	6.31e-19	ABCA1,ABCA7,ABCG1,ABCG2,ACTN2,ADAM10,ADAMTS4,ADAP1,AGER,ALDOC,AMPH,AP3B2,APC,APH1B,APOE,ARC,ARRDC3,ASCL1,ATP12A,ATP1A3,AXIN2,AXL,BCL2L1,BDNF,BMF,BMP4,BMP6,BRD2,C1R,C1S,C3,C4A/C4B,CAMK2D,CCL2,CCL20,CCN2,CCND2,CD151,CD44,CD59,CD74,CD82,CD86,CDH1,CDH2,CDH3,CDH5,CDKN2A,CEBPB,CFH,CFLAR,CHAT,CITED2,CKB,CKMT1A/CKMT1B,CLDN1,CLDN5,CLU,CMPK2,COL13A1,COL18A1,CRLF1,CRYM,CSF1,CSF1R,CSF2,CTSB,CXCL1,CXCL10,CXCL…	1370 (16)
TREM1	0	transmembrane receptor	Activated	2.411	2.36e-11	ADRB2,AREG,CCL20,CCR7,CD274,CD86,CEBPB,CSF1,CSF2,CXCL1,CXCL10,CXCL2,CXCL3,CXCL5,DUSP4,EBI3,EDN1,EGR2,EGR3,ELOVL7,EPM2AIP1,FOSL1,GIPR,GPRC5A,HBEGF,HECW2,HS3ST3B1,HSD3B7,IFIT2,IL1B,IL1R1,IL1RL1,IL5,IL6,INHBA,KCNJ2,LIF,LPL,MAP3K8,MMP1,MMP10,MT1E,MT1F,MYD88,NEDD4L,NFKBIA,NR4A2,NRIP3,NT5E,OSGIN1,PALM2AKAP2,PHLDA1,PLAC8,PLPP3,PTGS2,PTTG1IP,RGS13,RGS16,RHOU,RIN2,RRAD,S1PR3,SFMBT2,SLAMF7,SLC1A3,SLCO4A1,S…	1173 (13)
BCR (complex)	NA	complex	Activated	2.404	0.00378	B4GALT1,BCL2A1,BCL2L1,CCND2,CCR7,CD44,CD5,CD7,CD86,CDC25A,CDKN2A,CFLAR,CXCR5,FAS,FCMR,FOXO1,GBP2,IL6,IRF4,ITGA4,ITGB1,JAK1,KCNN4,KLF9,mir-8,MIR155HG,PIM1,PRDM1,PTGS2,PTPN22,RAG2,S100A10,S1PR1,SLAMF7,SLC2A1,TNFSF9,ZBTB16	1021 (18)
BRAF	0.052	kinase	Activated	2.4	6.38e-06	ADGRL3,ASCL1,B3GNT5,B4GALT5,BCAM,BIRC3,BMF,CD33,CD63,CD86,CDH1,CDH2,CDKN2A,CEBPB,CNTN3,CSF1,CSF1R,DDIT3,DUSP4,EPAS1,ERBB3,FOXD3,GALNT3,GCNT2,GCNT4,GPM6B,HIF1A,HSPG2,ICAM1,IL1A,IL1B,IL6,ITGB1,LAMB1,LAMC2,LAMP1,MGAT4A,mir-193,mir-221,mir-339,mir-8,MITF,MME,MMP1,MMP14,MMP9,MSLN,NEUROG2,NGFR,NT5E,PCDHGC3,POU3F2,PTPRF,SLC5A5,ST3GAL1,SUSD5,THBS1,TNFRSF10A,TSPAN1,TSPAN13,TTYH3,UGT8,UNC5B	1355 (19)
LCK	0	kinase	Activated	2.399	1	ABCA1,ABCG1,ANXA1,BCL2L1,CD5,ITGB2,KRT18,MMP9,PIK3CD,SOX2
FGF10	NA	growth factor	Activated	2.396	1.16e-07	AGER,AHNAK,ANXA1,ANXA2,ANXA3,BMP4,CDH16,CEBPB,CTSB,CYP19A1,CYP1B1,FGFR2,FOXF1,LDLR,LFNG,MMP14,MMP9,NKX6-1,PDX1,PTGS2,S100A13,S100A6,SHH,SOX2,TIMP3,TSPAN8,VNN1	1420 (21)
NKX3-1	1.403	transcription regulator	Activated	2.393	1.2e-06	AR,CA2,CA3,CA8,CDH1,CTSB,CTSZ,CX3CR1,ERG,ETS1,FGF23,FKBP5,FOXO3,IGFBP3,MIR17HG,MMP9,PIK3R1,PIM1,POU5F1,PRKCB,PTPRC,RAMP1,SDC4,STEAP1,TWIST1,VNN1	1172 (14)
HSPD1	0.115	enzyme	Activated	2.383	0.00316	CXCL2,CXCL3,GATA3,ICAM1,IL15,IL1B,IL5,IL6,NFATC2,SOCS3,VCAM1	1016 (14)
CLEC4E	12.651	other	Activated	2.38	0.0308	ADGRE1,AREG,CSF1,CXCL2,CXCL3,IL1B,IL6,NLRP3,NOS2
NFKBIZ	4.289	transcription regulator	Activated	2.376	0.417	CCL20,CEBPD,CSF2,CXCL3,IL6,MMP3
STAT	NA	group	Activated	2.369	0.528	BCL2L1,CEBPD,MMP1,SERPINA3,SOCS1,SOCS3,VIP
KDM3A	-0.547	transcription regulator	Activated	2.365	4.05e-07	ADM,AJUBA,AR,ARHGEF28,CCL2,CCN1,CCN2,CD9,EDN1,ETS1,FLNC,FSTL3,GDF15,HMOX1,LOXL2,MCAM,MMP9,PLOD2,PPP1R3C,SERPINE1,TAGLN,TNC	798 (7)
CARM1	-0.094	transcription regulator	Activated	2.36	0.0347	C3,CDKN2A,CDX2,CXCL10,CXCL3,EGR3,FTL,GADD45A,ICAM1,IGFBP4,MMP3,SPINK1
RET	-3.444	kinase	Activated	2.357	1.36e-07	ANXA1,BRD2,CCL2,CCL20,CCN3,CD151,CLDN5,CLU,COL1A1,CRYAB,CSF1,CSF2,CTSB,DES,DPYSL2,ETV1,FOXF1,GDNF,GFRA1,GJA1,HDAC5,HSPA1A/HSPA1B,IL1B,IL5,IL6,INSM1,LOX,MAF,MET,MMP1,MMP10,MMP14,MMP3,MMP9,PHEX,PLAU,PLAUR,PLOD2,PMAIP1,PRNP,PTN,RET,RTN4,SCARA3,SDK1,STC1,STMN2,TAGLN3,TBX2,TIMP3,TNC,VIP,WNT11	1052 (15)
PHLPP1	-1.039	enzyme	Activated	2.356	0.00297	CEBPD,CSF1R,CXCL2,CXCL3,FOXO1,IL15,IL18,PRKCB,PRKCD	937 (14)
NEDD9	0.817	other	Activated	2.355	1.14e-08	ACSS3,ADM,ALOXE3,AOAH,BHLHE40,BMP2,CACNA1G,CD44,CDH1,DDIT4,DNALI1,DUSP26,ELF3,FHAD1,GALNT14,GDF15,KIT,LIN7A,MACROD2,MAL2,MMP14,MMP2,MMP9,NAAA,NELL1,NRN1,OVGP1,PAX8,PLAC8,PLOD2,PPP1R3B,RPGR,SERPINE1,SLC2A1,STC1,TBX2,TENT5A,TF,TXNIP	1072 (16)
TLR5	-1.876	transmembrane receptor	Activated	2.351	0.0014	CCL20,CD86,CSF2,CXCL2,CXCL3,ICAM1,IL15,IL1A,IL1B,IL6,MMP1,MYD88,NR1H4,TLR7,TSLP	1198 (17)
JUNB	-0.37	transcription regulator	Activated	2.348	5.64e-09	AGTR1,BCL3,BDNF,C3,CAV1,CCL20,CD274,CD44,CD82,CDKN2A,CFD,CFLAR,CGA,CLU,COL1A1,CSF2,CXCL16,CXCL2,CXCL3,CYP19A1,CYP1B1,DUSP1,EPAS1,FBLN2,FOSL1,HMOX1,HPGD,ID2,IFI16,IL1B,IL1RL1,IL5,IL6,INHBA,ITGAV,ITGB3,KISS1,MIXL1,MMP1,MMP10,MMP2,MMP3,MMP9,MYL12A,PIM1,PLAU,PLAUR,RASGRF1,RELB,RUNX2,SERPINE1,SFTPD,SNAI2,TBX3,TIMP3,TNFRSF8,VAMP8,VEGFC	1252 (17)
ACTN4	1.563	transcription regulator	Activated	2.345	0.000105	ANGPTL4,CCL2,IL1B,MMP1,MMP3,MMP9,NPHS1,PDLIM1,PGR,SERPINE1,WNT5A	1185 (17)
NREP	0.274	other	Activated	2.345	0.000615	COL3A1,FGF2,ITGA3,ITGA5,MMP2,MMP9,PDGFB,PDGFRB,TAGLN	503 (7)
TNK1	1.718	kinase	Activated	2.345	0.0011	IFI16,IFIH1,IFIT2,IL6,ISG20,NOS2,OAS2,TLR8,TNFSF10	705 (15)
BTC	12.094	growth factor	Activated	2.333	0.00032	CCL20,HAS2,IL6,IRS2,ITGAM,MMP9,PTGS2,SREBF1,TNFAIP6	946 (14)
IRF9	1.161	transcription regulator	Activated	2.333	0.000795	CDH1,CXCL10,GBP1,IFIT1,IFIT2,IFIT3,IFITM1,IFITM3,IL18,IL1A,IL6,IRF5,IRF8,MX1,OAS2,SOCS1,SOCS3,STAT1,TNFSF10	1101 (18)
ARHGAP21	-1.06	other	Activated	2.324	0.00566	CD70,CITED2,CXCL10,CXCL2,IFIT3,IL15,IL18,ISG20,NFKBIZ,NMI,PLA1A,PLAT,PTGS2,TCF4,TLR3
EIF2AK3	1.239	kinase	Activated	2.318	1	BDNF,BIRC3,CCL20,CEBPB,DDIT3,FGF2,FOSL1,GADD45A,GCH1,IL1B,IL6,NDRG1,NOS2,NUPR1,PON2,PRDM1,RELB,SCN5A,TXNIP
MRTFB	-0.095	transcription regulator	Activated	2.311	1.63e-12	ADM,AK5,AMOTL2,ANKRD1,ANLN,ARID5B,BBOX1,BCL2L1,CAVIN2,CCN1,CCN2,CD151,CD177,CD24,CDC42EP3,CNN1,COL25A1,COL3A1,COL5A2,CRIM1,CXCL6,EDN1,EDNRA,EGR3,EPPK1,EPX,EYA2,FADS2,FIBIN,FILIP1L,FJX1,FLI1,G0S2,GADD45A,GFI1,HPGD,ID1,IGFBP5,INHBA,ITGA5,ITGB1,KAZN,LIMCH1,LMNA,LOXL1,MAFK,MAP2,MGST2,MTMR10,NFKBIZ,NRXN2,P2RY1,PCDH18,POSTN,PRSS57,PTGS2,PTPRO,RAMP1,S1PR1,SDC2,SELENOP,SERPINE1,SLC35D3,SORBS1,SULF1,TAGLN…	827 (14)
CCN1	5.787	other	Activated	2.293	8.67e-10	BCL2L1,BOK,C3,CCL2,CCN1,CCND2,COL1A1,CXCL10,CXCL2,CXCL3,FZD8,HIF1A,IL18,IL1A,IL1B,IL6,ITGA3,ITGA5,ITGAV,ITGB1,ITGB3,KDR,MMP1,MMP2,MMP3,MMP9,MSX2,NOS2,NR4A1,PLAU,PTGS2,SERPINE1,SFRP1,TCF7L1,TIMP2,TLR7,TNFSF10,VEGFC,WNT5A,WNT7B	1045 (17)
CCL11	NA	cytokine	Activated	2.287	0.000669	BCL2L1,BMP6,CCL2,CXCL11,CXCL2,CXCL3,CXCL5,CXCL6,FAS,FGF5,ICAM1,IL1B,IL6,ITGA1,ITGAM,ITGB1,MMP3,NOS2,TNFSF14,TNFSF4,VEGFC	1099 (16)
IL6R	-1.028	transmembrane receptor	Activated	2.277	0.00158	ABCC3,BCL2L1,CCL2,CCL20,CHAT,COL1A1,COL2A1,CXCL10,CXCL2,CXCL3,CXCL5,CXCL6,GAL,ICAM1,IGFBP5,IL1B,IL6,MMP2,MMP3,MMP9,NPY,PTGS2,SERPINA3,SOCS3,TNFRSF11A,TNFRSF11B,VCAM1	947 (12)
NfkB1-RelA	NA	complex	Activated	2.273	7.07e-07	ADAMTS4,CCL2,CCL20,CSF2,CXCL1,CXCL3,CXCL5,ICAM1,IL15,IL1B,IL6,MMP1,MMP2,MMP3,MMP9,NOS2,PTGS2,RGS13,RGS16,TNFRSF11B,VCAM1
MET	4.181	kinase	Activated	2.261	4.91e-09	AQP3,AREG,BMF,BNIPL,CAMK2B,CCND2,CD274,CD44,CDH1,CDH2,CITED2,CLDN1,CLDN23,COL5A2,CXCL1,EDN1,FBXO32,GATA3,GLIS1,HBEGF,HMOX1,HSPB1,IL15,IL18,IL1B,IL6,INHBA,ITGA3,ITGB1,JAG2,LEF1,mir-221,mir-30,MMP2,MPP7,MUC1,NFKBIZ,NPHS1,ONECUT2,PAPPA,PIM1,PLK2,POU5F1,PPARGC1A,PTGS2,SOCS3,SOX2,SPP1,TGFA,TGIF1,TLR3,VEGFC,ZEB2	1096 (15)
LTA	NA	cytokine	Activated	2.24	0.0014	CCL20,CD274,CD44,CHST4,COL2A1,EGFR,HAS2,IL1B,IL5,IL6,ITGA5,ITGAV,ITGB1,ITGB3,PDCD1LG2,PDPN,PTGS2,RELB,TNFRSF11B,VCAM1	1222 (14)
PTPRJ	3.966	phosphatase	Activated	2.236	0.00109	ACP3,CD70,CEBPD,CITED2,CXCL2,CXCL3,EDN1,HBEGF,IL18,IL1A,IL6,INHBA,MARCO,MET,NFKBIZ,PLA1A,PLAGL1,PLAT,PLAUR,PTGS2	1132 (16)
IFNA17	NA	cytokine	Activated	2.236	0.00606	CD86,CXCL10,CXCL11,IFIH1,MX1,PLAAT4,STAT4	642 (11)
IFNW1	NA	cytokine	Activated	2.236	0.0513	CD86,CXCL10,CXCL11,IFIH1,PLAAT4,STAT4,TLR3
MAFF	0.606	transcription regulator	Activated	2.236	0.0877	ABCC3,GSTP1,IL1RN,NQO1,TXNRD1
ITGA2	0.888	transmembrane receptor	Activated	2.236	0.185	COL1A1,IL6,ITGA5,ITGB1,MMP1,MMP3
G protein alpha	NA	group	Activated	2.236	0.241	BAG2,CD200,CD274,CHST14,CRMP1,DBI,EGFR,ELK3,FSTL5,GNAT2,GPRC5B,GSTO2,LYSMD4,MATN2,NMNAT2,NPY,PDIA4,SLC41A2,TMEM159,TUBB6
MAPK8	1.159	kinase	Activated	2.232	1.02e-07	ABCA1,ABCB4,ABCG8,APOE,AQP1,B4GALT1,B4GALT5,BAAT,BCL2L1,BIRC3,BMP2,BMP4,CCN2,CDH1,CDH2,CDKN2A,CEBPB,COL1A1,CXCL16,CYP19A1,DDIT3,DUSP1,DUSP4,EGF,EOMES,ETS1,FGF21,FOSL1,FOSL2,FOXO1,FOXO4,GADD45A,HMOX1,IL1B,IL5,IL6,KLF6,LIF,MAOB,MMP1,MMP2,MMP3,MMP9,MTTP,MVP,NEFL,NOS2,NPPB,NRP1,PLAU,PLAUR,PPARGC1A,PPARGC1B,PTGS2,PTX3,RBP1,SH2D2A,SHH,VEGFC,WNT4,WNT5A,WNT6	1134 (14)
STAP2	4.805	other	Activated	2.228	0.278	CCR7,CXCL2,EGFR,FGB,IL6
CX3CL1	-3.218	cytokine	Activated	2.221	1.3e-12	ALDH1A2,APCDD1,ARX,BCL2L1,BMP6,BMP7,CCL2,CDHR1,CHRNB4,COL3A1,CSF1,CX3CL1,CX3CR1,DLX2,EFNB1,EFNB2,EGFR,EOMES,ERBB3,ETV1,FCRLA,FGF2,FZD2,GPRC5B,GSN,HEY2,HIF1A,HMOX1,ICAM1,ID2,IFI16,IFIT2,IFIT3,IL1A,IL1B,IL6,IL7R,KIF26A,LGALS3BP,MEIS2,MICOS10-NBL1/NBL1,MMP2,MMP9,MYLK,N4BP3,NDNF,PAX6,PDX1,POSTN,SALL1,SDK2,SEMA5A,SERPINF1,SLC2A2,SNAP25,SPHK1,SPP1,SYP,VTN,WNT6,ZPLD1	1141 (17)
FERMT1	3.415	other	Activated	2.219	0.00624	LEF1,WNT4,WNT5A,WNT6,WNT7B	837 (7)
BCR	-1.627	kinase	Activated	2.219	0.0175	CCL20,CD86,CFLAR,GPT,NFATC1,POU5F1
CRKL	-0.788	kinase	Activated	2.219	0.113	CXCL10,IL15,ISG20,PLA1A,TLR3
NRDE2	-1.527	other	Activated	2.216	0.012	APOL1,C1S,CCN1,IL18,OLFML1
TLX3	1.934	transcription regulator	Activated	2.216	0.107	ASCL1,GRIA4,NPY1R,RET,SLC18A3,VIP
SSB	-0.679	enzyme	Activated	2.216	0.51	BAIAP3,C4A/C4B,CD74,CTSE,DGKK,HLA-DQB1,IL1B,let-7,LHX8,mir-17,mir-193,mir-21,mir-221,mir-30,mir-320,mir-339
IL17a dimer	NA	complex	Activated	2.214	0.0396	CCL2,CCL20,CSF2,CXCL1,CXCL11,IL1A,IL1B,IL6
Complement	NA	complex	Activated	2.213	0.0657	CLU,ITGAM,PDGFB,PDGFRB,VCAM1
RNASE1	-5.788	enzyme	Activated	2.213	0.316	CCL2,CXCL10,CXCL5,IL6,IL7
P2RY6	7.933	G-protein coupled receptor	Activated	2.213	0.541	PPARA,PPARGC1A,SLC2A4,TBX1,VCAM1
TNFRSF1A	2.441	transmembrane receptor	Activated	2.21	1.36e-05	ABCC3,BCL2L1,BDNF,BIRC3,CCL2,CCL20,CCN2,CCNE2,CD44,CD86,CDH2,CEBPB,CFLAR,CLMP,CSF2,CXCL1,CXCL10,CXCL2,CXCL3,EFNA1,FLT1,GATA3,GHR,GPT,ICAM1,IL15,IL1A,IL1B,IL6,ITGAM,ITGB5,KDR,LATS2,MMP1,MMP14,MMP2,MMP9,NHSL2,NOS2,NQO1,PIM1,PLAU,RGS7,SERPINE1,SOCS3,SOX6,TFRC,TGFA,THBD,TNFRSF1A,TRAF1,VCAM1	1135 (12)
EZH2	-0.308	transcription regulator	Activated	2.203	7.59e-27	ADAM10,ADRB2,ALOX5AP,ATOH1,AXIN2,BCL11A,BCL11B,BGLAP,BIRC3,BMP2,BMP4,BMP7,C15orf48,C3,C4BPB,CA2,CACNA1E,CCND2,CCNE2,CD63,CD70,CD82,CDH1,CDH2,CDKN2A,CGB3 (includes others),CHRM3,CLEC3B,CNR1,COL1A1,CSF1,CSF2,CTNNAL1,CX3CL1,CXCL1,CXCL10,CXCL11,CXCL2,CYB5R2,CYP1B1,DENND2A,DKK1,DMRTA2,EFNA1,EGFR,EOMES,EPAS1,EPDR1,EPM2AIP1,ERBB4,FGF13,FGF17,FGF23,FGF5,FGFR1,FKBP5,FLT1,FLT3,FLT4,FOXA1,FOXO3,GATA3,GATA5,…	1392 (26)
LIMS1	1.043	other	Activated	2.202	0.0321	GJA1,HIF1A,ITGB1,SLC2A1,TJP1
C6	NA	other	Activated	2.201	0.0657	CXCL2,CXCL3,IL1B,IL5,IL6
HMGB2	0.893	transcription regulator	Activated	2.2	1.16e-08	CCL20,CEBPB,COL2A1,CXCL1,CXCL2,CXCL5,FZD2,IL1B,IL6,INHBA,MMP1,MMP10,MMP14,MMP3,NRG1,PHLDA1,RUNX2,VEGFC	1363 (16)
ESRP1	0.863	other	Activated	2.2	0.0205	CD44,CDH1,FGFR2,POU5F1,SOX2
CCL19	NA	cytokine	Activated	2.2	0.0371	BCL2L1,CCR7,CSF2,CXCL10,IL1B,IL5
IL19	NA	cytokine	Activated	2.2	0.0668	CCL2,HMOX1,IL6,MMP1,MMP9,SOCS1
ANGPTL2	-4.813	other	Activated	2.2	0.141	BMP2,BMP7,IL1B,IL6,PAX3
ZBP1	NA	other	Activated	2.2	0.241	CXCL10,IL1B,IL6,NFKBIA,OAS1
RIPK3	NA	kinase	Activated	2.199	0.107	IL18,IL1A,IL1B,IL6,MLKL,NLRP3
PRKCE	0.981	kinase	Activated	2.196	0.0299	AMIGO2,BCL2L1,BIRC3,CAV1,CCN1,CD55,CDH1,CEBPB,CSF2,EGFR,IL1B,IL6,LDLR,mir-21,MMP9,NOS2,PIM1,PTGER3,PTGS2,SYP,VCAM1
LRP2	-12.275	transporter	Activated	2.19	0.00274	BMP4,CA3,CTSB,NLRP3,SHH	896 (7)
CNTF	NA	cytokine	Activated	2.179	0.00198	CEBPD,CHAT,CNR1,CNTFR,DRD2,EDN2,ENPP2,FGF2,FGFR1,GJA1,IL1A,LIF,MMP1,NGFR,NPY,OLIG2,PDE1B,SATB2,SERPINA3,SLC18A3,SOCS1,SOCS3,SREBF1,STAT1,VIP,WNT5A	1125 (21)
ABL2	0.507	kinase	Activated	2.176	0.00624	CTSB,CTSL,MMP1,MMP14,MMP3	904 (7)
HOXD3	-1.306	transcription regulator	Activated	2.17	3.08e-05	CDKN2A,COL1A1,IGFBP3,ITGA5,ITGB3,MMP2,NKX2-1,SERPINE1,TAGLN,TGM2,THBS1,TSPAN7
NAMPT	1.745	cytokine	Activated	2.162	4.31e-08	AXL,BDNF,BIRC7,CCL20,CXCL1,CXCL10,CXCL2,EPHA2,ID1,IL6,ITGB1,LEF1,MITF,MMP1,MMP3,MMP9,NPY1R,PDGFRB,PEG10,POU3F2,PPARGC1A,TFPI,TMSB15A,WNT5A	1030 (14)
TF	-2.74	transporter	Activated	2.159	0.00145	CCL2,COL1A1,CX3CL1,CYBRD1,EGFR,IL1B,IL6,NFKBIA,TFR2,TFRC,TGFA	1365 (22)
TNFRSF11B	2.773	transmembrane receptor	Activated	2.157	0.00011	BGLAP,BMP2,CA2,COL1A1,IL6,ITGAV,MMP9,MSX2,NOS2,RUNX2,SPP1,TNFRSF11A,TNFRSF11B	1119 (17)
IL-1R	NA	group	Activated	2.157	0.00181	CASP8,COL3A1,CSF2,CXCL2,IL1A,IL1B,IL6,MMP1,MMP14,MMP3,MMP9,NOS2	881 (12)
Fc gamma receptor	NA	group	Activated	2.156	0.199	CD86,CFLAR,ICAM1,IL6,IRF8,NOS2,SOCS3,TNIP3
TNFSF15	-3.864	cytokine	Activated	2.155	0.0417	ABCG1,BIRC3,CCR7,CD86,CSF2,CXCL2,IL5,IL6,LAMP1,MMP9,POSTN,SPP1
IL12B	NA	cytokine	Activated	2.151	0.0577	CD86,CEBPD,CSF2,CXCL10,EOMES,ICAM1,IL1A,IL1B,IL6,MAP3K8,NOS2,SOCS1,SOCS3,STAT1,STAT4,VCAM1
MAPKAPK2	1.266	kinase	Activated	2.142	3.31e-05	CCL2,CD70,CEBPD,CITED2,CXCL10,CXCL2,CXCL3,DDIT3,HSPB1,HSPB8,ICAM1,IL18,IL1B,IL5,IL6,MARCO,MMP2,MMP9,NFKBIA,PLA1A,PLAT,PLAU,TLR3,VCAM1	784 (13)
RORC	0	ligand-dependent nuclear receptor	Activated	2.139	0.00563	ACSL6,AKR1D1,B3GALT1,BHMT,CCL20,CKMT2,CSF2,CXCL2,CXCL3,CYP39A1,CYP7B1,DDC,ELOVL3,ELOVL7,GSTM4,GSTP1,HIF1A,HPGD,IL1A,IL1B,IL1R1,IL32,IL4I1,IL6,KCNK5,MSC,NAALAD2,NAT2,NLRP3,NNMT,PPP1R3C,PROCR,RORA,SELENBP1,SLC16A10,SLC16A7,SLC1A2,SLC2A3,SLC30A10,SLC41A2,SPARC,ZBTB16	996 (11)
CHD1	-1.167	enzyme	Activated	2.138	1.28e-08	BCL2A1,BMP2,CCL20,CSF2,CXCL1,CXCL2,CXCL3,CXCL6,ICAM1,IL1A,IL1B,IL6,LIF,PTGS2
STAT1/3/5 dimer	NA	complex	Activated	2.138	0.000254	BCL3,EPAS1,MMP1,MMP3,MT2A,PLAU,SOCS3,TIMP3
leupeptin	NA	chemical - protease inhibitor	Activated	2.138	0.00534	ABCA1,AXL,CAV1,CD151,CD9,FOXO1,ITGB1,MAPT	895 (7)
SEMA7A	0.246	transmembrane receptor	Activated	2.138	0.0396	CCN2,CCN3,COL1A1,COL3A1,CTSB,FGF2,IL13RA2,IL18
Gcg	NA	other	Activated	2.138	0.14	ADGRV1,ARX,ASL,CTH,ETNPPL,ITIH5,MAT1A,ME1,NCALD,NNMT,RNASE4,SLC3A1,SUSD4,TFRC
ITGA11	-1.24	other	Activated	2.137	0.00058	CCN2,COL1A1,COL8A1,DES,MMP14,MMP3,PDGFRB,SPARC,SPP1,THBS1,TNC	912 (7)
MLX	-0.304	transcription regulator	Activated	2.137	0.018	CCN3,FGF21,IL1RN,LGALS3BP,PKLR,SLC2A2,THBS2,TNFSF14,TXNIP
MAP2K1	0.282	kinase	Activated	2.133	1.12e-12	ACAN,ACSBG1,ADGRG1,ANKRD1,APOBEC3G,APOE,AREG,AXIN2,BCL2A1,BCL2L1,BIRC3,CALCB,CCL2,CCN1,CCN2,CD274,CD44,CDH5,CDKN2A,CFLAR,CLDN2,COL1A1,COL3A1,CRIM1,CRYAB,CSF2,CTSB,CXCL3,DKK1,DUSP1,EGR2,FGF2,FOSL1,GLI2,GPRC5B,HIF1A,IL13RA2,IL1A,IL6,ITGA5,ITGB1,ITGB3,LDLR,LEF1,LGALS3,MAOB,MBP,MITF,MMP1,MMP14,MMP2,MMP3,MMP9,MPZ,NFKBIA,NOS2,OLIG2,PIM1,PLA2G4A,PLAUR,PTGS2,RRAGD,RRM2,RUNX2,SERPINA1,SIRPA,SMAD3,SNAI2,TF…	1206 (17)
BAHCC1	-2.496	other	Activated	2.111	0.00316	GATA2,HOXB6,HOXB8,HOXB9,IGFBP4,KLF9,LHX6,PBX1,SHOX2,SOX5,WNT5B
CDK4/6	NA	group	Activated	2.111	1	AFAP1,AHNAK,EPHA2,HRNR,HSPB1,ITIH2,LASP1,NIBAN2,PCYT1B,PDLIM4,PPFIA2
HDAC7	2.474	transcription regulator	Activated	2.11	0.00166	CD44,DLL4,EDN1,ETNPPL,IL6,MMP10,NFATC1,NR4A1,RPRM,SLC1A2	855 (9)
IL32	8.936	cytokine	Activated	2.108	5.59e-05	BCL2L1,CCL2,CXCL1,CXCL3,FAS,ICAM1,IL1A,IL1B,IL32,IL6,ITGAM,ITGB2,MMP2,MMP3,MMP9,MX1,NFATC1,NOS2,OSCAR,PTGS2,SNAI2,THBD,TNFRSF11B	699 (14)
IFI16	2.153	transcription regulator	Activated	2.108	0.00109	AREG,CCL2,CCL20,CDC25A,CDKN2A,CGA,CXCL10,EDN1,GADD45A,ICAM1,ID2,IFI16,IL1B,IL1RN,IL6,IL7R,LDLR,LPL,MGST1,NFKBIA,NKX2-5,OAS1,PCP4,PIM1,SFTPD,VCAM1	1220 (16)
NfkB-RelA	NA	complex	Activated	2.107	0.00217	BCL2L1,CCL2,CSF2,CXCL3,ICAM1,IL1B,IL6,NFKBIA,NOS2,PTGS2,VCAM1
ELAVL1	0.01	other	Activated	2.105	0.171	ABCA1,ASCL1,BCL2L1,CD86,CDH1,CDH2,CENPA,CFD,CLDN1,DCDC2,DUSP1,FAM83B,GATA3,HIF1A,HLA-DRB5,HMOX1,HOMER2,HOTAIR,IFI16,IFI44,IFIH1,IFITM3,IL12RB2,IL1R1,IL6,IRF4,JCHAIN,LGALS3BP,mir-8,NFKBIA,NOS2,OAS1,OAS2,PLA2G7,PRLR,PTGS2,PTHLH,PTPRC,RUNX2,SAT1,SLC7A7,STAT1,SYK,TJP1,VCAM1,VSIG2,WNT5A
BHLHE40	3.213	transcription regulator	Activated	2.095	2.41e-10	ACTN1,ANXA1,AXL,BCL2L1,BDNF,BHLHE41,C15orf48,CALCB,CAPG,CASP8,CAV1,CCR7,CD274,CD74,CD82,CD86,CD9,CNTN1,CSF2,CXCL3,CXCR5,DCBLD2,DDIT3,EBI3,EGLN3,EOMES,FAS,GBP2,GCH1,GCNT2,GSTM3,H2BC10,HBEGF,HDAC9,HIF1A,ID1,IFI16,IFIH1,IFITM2,IL12RB2,IL5,IL6,INHBA,IRAK2,IRF5,IRF8,ITGA4,JCHAIN,KCNA3,KIT,KRT18,KRT8,LDLR,LEF1,LGALS3BP,LIF,LOX,LYN,MARCO,MEF2C,MET,mir-17,MITF,MLH1,MMP14,MYB,NDRG1,NLRP3,NOS2,PARP9,PCDH7,…	1376 (25)
TCR	NA	complex	Activated	2.09	0.00239	ADM,APOE,BACH2,BCAT1,BCL2A1,BCL2L1,BCL3,BIRC3,CCR7,CD200,CD44,CD5,CD70,CDH1,CFLAR,CSF2,CTSB,CXCL10,CXCL11,CXCR5,DHX58,EGR2,EOMES,FAS,FYN,GADD45G,GATA3,GBP4,GFI1,HIF1A,IFI44,IFI44L,IFIH1,IFIT1,IFIT2,IFIT3,IL12RB2,IL1RL1,IL5,IL6,IL7,IL7R,IRF4,ISG20,KCNK5,LAMP1,MAF,MAP3K8,MX1,MYD88,NDUFA10,NFATC1,NFATC2,NFE2L3,NFKBIA,NR4A1,NRP1,OAS1,PDE3B,PDIA4,PIK3CD,PIK3R1,PIM1,PMAIP1,PRDM1,PTPRC,RELB,RNF128,SERPI…	1290 (16)
KMT2D	-0.591	transcription regulator	Activated	2.088	7.89e-05	ADCY5,ADGRG1,ADGRG2,ASL,BAG2,BVES,CCL2,CD55,CDYL2,CKAP4,CRIP1,DKK1,DSC2,DSC3,DUSP2,EBI3,ENO3,FBXL21P,FBXL7,FOXQ1,GPRC5C,GRHL1,HFM1,HOPX,IMMP2L,IRF6,JAG2,KRT16,KRT6A,LOXL1,LRRN4,LTK,MEOX1,METRNL,MIR17HG,MMP9,MYOM3,NPR3,NT5E,OXR1,PCDH7,PRR15,PTGR1,RAB42,RIMBP3 (includes others),SH3BGRL2,SLC35F5,SLC35G2,STBD1,STXBP2,SYPL2,TCF15,TMEM159,TNNC1,TOX3,TRPV2,VTN,WTIP	676 (7)
PRKCD	-2.271	kinase	Activated	2.087	1.64e-10	ABCA1,ALOXE3,APOBEC3A,ARID3B,BCL2A1,BCL2L1,BIRC3,CCL2,CCL20,CD70,CDKN2A,CEBPB,COL1A1,CSF2,CTSB,CX3CL1,CXCL10,CXCL16,DDIT3,FOSL1,FOSL2,GDF15,GLI1,GPRC5A,HJURP,HRH1,ICAM1,IL1B,IL1RN,IL32,IL6,ITGAM,JCAD,JCHAIN,KLF6,LAMP1,LBH,LDLR,LIF,LIPG,MAST4,MMP2,MMP9,MPZ,MSI1,NAV2,NEDD4,NES,NFKBIA,NOS2,NR0B2,NR4A1,OAS1,OSR2,PALMD,PTGS2,PTPN6,RELB,SERPINE1,SETBP1,SLC15A1,SLC22A1,SLITRK3,SOCS1,SOX2,SPHK1,SPRY1,TNF…	993 (13)
SREBF2	-0.79	transcription regulator	Activated	2.079	0.0704	ABCA1,ALDOC,AREG,BMP4,CCN1,CCN2,CCNA1,CXCL1,CYP4F2,CYP7B1,DBI,FADS2,ICAM1,IRS2,LDLR,MTTP,NLRP3,NPC1L1,PCSK9,PDX1,SREBF1,VCAM1
APC	-2.035	enzyme	Activated	2.074	2.9e-08	ADGRV1,ALPP,AMHR2,APCDD1,AREG,ATOH1,AXIN2,BTC,CCND2,CD44,CD55,CDH1,CDH2,CDH3,CDX2,CLDN1,CLDN7,CLU,CXCL2,CXCL3,EDN1,EGFR,GLI1,GLI2,HEY1,HIF1A,HNF1A,ICAM1,ID1,ID2,IGFBP5,IL6,ITGAM,ITGB3,JAG1,LAMB1,let-7,LPL,mir-17,mir-196,mir-8,MMP10,MMP3,MMP9,NOS2,PCDH15,PLA2G4A,PPARA,PRKCB,PTGS2,SNAI2,SPP1,THBS1,TIAM1,TIMP3,TJP1,TNFRSF11B,TNFRSF12A,TNFRSF19	1185 (18)
CSF2	6.884	cytokine	Activated	2.071	1.27e-10	ABCA1,ABCG1,ACE,ACP5,ALOX5AP,ANLN,ANXA1,ATXN1,BATF3,BCL2A1,BCL2L1,BCL3,BIRC3,C3,C4A/C4B,CARD11,CARD6,CCL2,CCND2,CCR7,CD101,CD207,CD24,CD33,CD5,CD63,CD74,CD86,CDH1,CEACAM1,CFH,CLCF1,CLEC4E,COL8A1,CSF1,CSF1R,CSF2,CX3CR1,CXCL1,CXCL10,CXCL2,CXCL3,CYP4F2,DDIT3,DUSP2,EDN1,EFEMP2,EGR2,EGR3,EXO1,F2RL1,F2RL2,FAS,FLT1,FOSL1,GCH1,GDF15,GK,HAS2,HBEGF,HCAR2,HIF1A,HJURP,HLA-DQB1,HMOX1,HRK,ICAM1,ID2,IFITM3,IL15…	1325 (15)
TRPV4	-2.578	ion channel	Activated	2.071	0.00449	COL2A1,CXCL10,CXCL2,CXCL6,FAS,IL1B,IL6,PPARGC1A,SOCS3,THBS1,VCAM1	1065 (18)
NCOA3	0.654	transcription regulator	Activated	2.066	0.00275	AMPD1,ANKRD1,ATOH1,CCDC80,CCN1,CCN2,CCNE2,CDC25A,DDIT3,EOMES,FGF2,FGFR2,HMOX1,IGFBP3,KDR,LECT2,MMP9,NFKBIA,PARD6B,PGR,PTGS2,RARB,SLC16A3,SLC2A1,SREBF1,TAGLN,XDH	1600 (21)
PRKCA	1.134	kinase	Activated	2.058	3.6e-07	APOBEC3G,ARL4C,BCL11A,BCL2L1,BNIP3L,CAV1,CCL2,CCN2,CD55,COL1A1,CSF2,CTSB,CXCL10,CXCL2,CXCL3,DTX1,ETS1,FOXO1,GDF15,HEY1,HSPA1A/HSPA1B,ICAM1,ID1,ID2,IFIT1,IFIT3,IGFBP3,LPL,mir-21,MMP1,MMP3,MMP9,MYLPF,NFKBIA,NOS2,NQO1,PEG10,PLA2G6,PRKCD,PTGS2,PVR,RUNX2,SERPINE1,SP100,SP7,VCAM1	923 (14)
CD14	-0.982	transmembrane receptor	Activated	2.058	0.0436	BCL2A1,CCL2,CXCL10,CXCL2,GPT,ICAM1,IFIT1,IL1B,IL1R1,IL6,ITGB1,NOS2,PTGS2,SOCS1,SOCS3,VCAM1
ACSL4	0.246	enzyme	Activated	2.039	1.85e-07	AR,AUTS2,CALB2,CALCR,CAMK2D,CFLAR,DLC1,EGFR,FERMT1,GDPD1,H2AC8,ICAM1,KRT18,LAMB1,NT5E,PGR,PRKG1,PTGS2,RHOU,SAT1,SELENOM,SERPINF1,SPP1,STAT1,TFPI,THBD,XIST	1248 (20)
RETN	NA	other	Activated	2.028	0.000251	AGER,CCL2,CCN2,CX3CL1,CX3CR1,CXCL3,EDN1,HMOX1,ICAM1,IL1B,IL6,LDLR,LPL,MMP14,NPY,PLAT,PTGS2,SERPINE1,SLC2A4,SOCS3,SPP1,SREBF1,VCAM1	1186 (18)
RNASE2	NA	enzyme	Activated	2.028	0.109	CCL2,CD86,CSF1,CXCL10,CXCL5,IL5,IL6,IL7,TNFRSF1A,WNT3A
Mek	NA	group	Activated	2.021	5.65e-16	ABCG2,ANPEP,APOE,ASCL1,AXL,B3GALNT1,B3GNT5,B4GALT5,BCAM,BCL2L1,BMF,CCN2,CCND2,CD200,CD33,CD63,CDCP1,CDH1,CDH2,CDKN2A,CDX2,CLDN2,CLU,CNTN3,CRYAB,CSF1R,CXCL10,CXCL11,DCT,DUSP4,EGR2,EGR3,EPAS1,EPHA2,EPHB2,ERBB3,ETS1,ETV1,FGFBP1,FGFR1,FOSL1,FOXD3,FUT11,GAP43,GBP2,GCNT2,GDF15,GPER1,GPM6B,GXYLT2,HAND1,HAS2,HIF1A,HRH1,HSPB1,ICAM1,ID1,ID2,IL15,IL1B,IL6,ITGB1,ITGB3,ITGB6,KDR,KIRREL1,L1CAM,LAMB1,LAMC2,LAMP…	1263 (17)
AGO2	-1.327	translation regulator	Activated	2.02	1	ACADL,CDH1,FGF21,HIF1A,HOTAIR,let-7,mir-17,mir-193,mir-21,mir-221,mir-320,mir-339,mir-548,mir-8,MITF,NFATC1,PPARA
Nfat (family)	NA	group	Activated	2.019	1.23e-08	ACP5,B4GALT1,CALCR,CCL2,CCN1,CFLAR,CSF2,CX3CL1,DKK3,DOCK10,EGR2,EHD4,ESM1,F2RL1,FAS,HBEGF,ICAM1,IL5,IRF4,KLF6,LAG3,LBH,MB,NPPB,OSCAR,PDCD1LG2,PDE3B,PDGFB,PGM2L1,PTGS2,RELB,RGS3,RNF128,SAMD4A,SDC4,SERPINE1,SPOCD1,TCF7,TNFSF14,TNNI3,TRAF1,TUBB3,VCAM1	1148 (20)
JUN	0.573	transcription regulator	Activated	2.009	3.33e-24	ACP5,ALPP,ANKRD1,ANKRD2,ANXA1,ANXA2,APOE,AR,AXL,BCL2A1,BCL3,BDNF,BEX2,BGLAP,BIRC3,C3,CA3,CAV1,CCL2,CCL20,CCN1,CCN2,CCN3,CCND2,CD274,CD44,CDH1,CDH11,CDKN2A,CFD,CFLAR,CGA,CHST4,CLDN2,CLU,COL1A1,CSF1,CSF1R,CSF2,CTSL,CX3CL1,CXCL1,CXCL10,CXCL16,CXCL3,CXCL5,CYP19A1,CYP1B1,DKK1,DUSP1,EDN1,EGFR,EHD4,EPAS1,FAS,FGF2,FLNC,FOSL1,FOXA1,FOXC1,FOXO3,GADD45A,GAP43,GDNF,GJA1,GPT,GSTP1,HEY1,HMOX1,HNRNPU,HPGD,ICAM1…	1482 (18)
FGFR1	3.987	kinase	Activated	2.003	0.00129	BGLAP,BMP4,BMP7,CCND2,COL1A1,COL3A1,DDIT3,EBI3,FGF2,FGF5,FGFR1,FGFR3,HAS2,IL6,LIF,MBP,MMP1,MMP14,MMP3,NEUROG2,NKX2-1,PITX1,PLAU,PLAUR,PPARA,PTGS2,SFN,SLC2A2,SOX3,SPARC,TUBB3,ULBP1	1154 (17)
IKBKB	-1.2	kinase	Activated	2.001	1.28e-14	ABCA1,AGER,ANKRD1,AR,BCL2L1,BIRC3,BMP2,C3,CALCR,CASP8,CCL2,CCL20,CCN2,CCNE2,CCR7,CD44,CDH1,CEBPB,CEBPD,CFLAR,CLDN1,CLU,CSF1,CSF1R,CSF2,CTSB,CTSF,CTSZ,CX3CL1,CXCL1,CXCL10,CXCL16,CXCL2,CXCL3,CXCL5,CXCL6,CYP1B1,CYP7B1,EDN1,ENPP2,ETS1,FAS,FOXO1,FOXO3,FYN,GADD45A,GBP2,GBP3,GCH1,GLI1,GRK5,HIF1A,HMOX1,ICAM1,IFI16,IGFBP2,IGFBP6,IGFBP7,IL1A,IL1B,IL1RN,IL5,IL6,ITGB3,ITGB5,KRT18,KRT8,MBP,MGP,MMP1,MMP2,MMP3,…	1178 (13)
INHIBITED
Upstream Regulator	Expr.Log.Ratio	Molecule Type	Predicted Activation State	Activation z-score	p-value of overlap	Target Molecules in Dataset	Mechanistic.Network
IRGM	0.822	enzyme	Inhibited	-4.987	4.48e-10	APOBEC3G,APOBEC3H,BST2,CGAS,DDX60,DDX60L,DHX58,GBP1,GBP4,IFI16,IFI44,IFI44L,IFIH1,IFIT1,IFIT2,IFIT3,IFITM1,IFITM3,IFNE,ISG20,MX1,OAS1,OAS2,SOCS3,SP140L,TLR3,TRIM22,UBE2L6,XAF1	671 (7)
RC3H1	-0.008	enzyme	Inhibited	-4.811	2.23e-09	APOBEC3B,BST2,CCL2,CCL20,CCR7,CD44,CLDN1,CXCL2,CXCL6,EDN1,FOSL1,HSPB1,IFI16,IFI44,IFI44L,IFIT1,IFIT2,IFIT3,IFITM1,IFITM3,IL1A,IL1B,MT2A,MX1,NRP1,OAS1,OAS2,OAS3,PARP9,SHFL,SPP1,STAT1,STING1,TNFRSF1B,WNT5A	1229 (14)
Bvht	NA	other	Inhibited	-4.352	3.49e-08	ACVRL1,AGTR1,ALDH1A3,ALX4,ANGPT1,CDX2,DLL4,EBF1,ETS1,FOXC2,FOXF1,GUCY1B1,HAND1,HAND2,HOXB6,ITGA4,KCNJ8,KDR,KLF1,LIMCH1,MEF2C,MSX2,MYL2,NKX2-5,NKX3-2,PRDM6,PROK1,SERPINF1,SNAI2,TBX1,TBX2,TMOD1,TWIST1,VGLL2	185 (7)
Irgm1	NA	other	Inhibited	-4.314	0.0025	APOBEC3B,CGAS,CXCL10,CXCL16,DDX60,DHX58,FAS,GBP2,GBP4,ID2,IFI16,IFI44,IFIH1,IFIT2,IFIT3,IFITM3,IL6,ISG20,MLKL,NLRC5,NUPR1,OAS1,OAS2,OAS3,RRM2,STAT1,TLR3,TRIM5,XAF1	878 (16)
MAPK1	-0.392	kinase	Inhibited	-4.311	8.85e-19	ALOX15B,ANGPTL4,ANPEP,APOE,APOL6,AR,ARC,BCL11A,BDNF,BGLAP,BST2,BTN3A3,C1S,CAV1,CCDC80,CCL2,CCN2,CDH1,CDH2,CGA,CHST2,CTNNA2,CTSB,CTSW,CXCL11,DEPTOR,DLX3,DNAH7,DOCK10,DUSP1,DUSP2,EGLN3,EGR2,EGR4,EHD1,EMP1,ENO3,ERAP1,FBXO32,FCMR,FHL2,FLNC,FOSL2,FOXO1,GATA3,GBP1,GBP2,GFOD1,GLS,GPR83,GRAMD1B,GRB7,HIC2,HLA-C,HMOX1,HOXA11,IFI16,IFI44,IFIH1,IFIT1,IFIT2,IFIT3,IFITM1,IFITM3,IGFBP6,IGFBP7,IGSF9B,IL1B,IL1RL1…	1146 (17)
CITED2	2.027	transcription regulator	Inhibited	-4.302	1.43e-08	ADM,ANGPTL4,C15orf48,C3,CALHM6,CCL2,CD274,CD86,CDKN2A,CDX2,CLIC5,CMPK2,CRIM1,CXCL1,CXCL10,CXCL2,CXCL3,DTX3L,DUSP1,EGLN3,FGF5,FLT1,FOXC2,GATA6,GBP2,GBP4,GNG11,HCAR2,HIF1A,HOPX,ICAM1,IFI16,IFI44,IFIH1,IFIT2,IFIT3,IL1A,IL1B,IL1RN,IL6,IRF2,IRF8,ITGA4,KLF6,LPL,MID1,MLKL,MMP1,NOS2,NR5A1,OAS1,OAS3,OTUD1,PARP14,PARP9,PDGFC,PHF11,PIM1,PLAC8,PLAU,POU5F1,RBMS2,SAT1,SCIMP,SECTM1,SEMA3C,SLAMF7,SLAMF8,SLC1A3,T…	1034 (17)
MYC	0.778	transcription regulator	Inhibited	-4.255	1.46e-06	ABCA1,ABCA7,ABCC3,ABCG1,ACAN,ACSS1,ACTN1,ADAMTS9-AS2,ADM,ANGPT1,APCDD1,AQP1,AR,ARHGAP22,ASCL1,ATOH1,AXL,BCAT1,BCL2A1,BCL2L1,BCOR,BDNF,BRD2,CAMK2N1,CASP10,CASP8,CAV1,CCNA1,CCND2,CCNE2,CD151,CD19,CD274,CD44,CD48,CD86,CD9,CDC25A,CDH1,CDH2,CDKN2A,CDX2,CEBPD,CFLAR,CGB3 (includes others),CITED1,CLDN1,CLDN7,CLEC3B,CLU,CNFN,CNTNAP2,COBLL1,COL14A1,COL15A1,COL1A1,COL2A1,COL3A1,COL5A2,COL6A3,COL8A1,CRIP1,CR…	1518 (15)
ETV6-RUNX1	NA	fusion gene/product	Inhibited	-4.118	3.63e-13	ABCG1,ABR,ADCY7,ADM,ALOX5AP,ANO1,ARHGAP18,ARHGAP24,ARHGAP4,ARX,BCL11A,BCL3,BMP2,BSPRY,CACNA1A,CARD11,CCM2L,CD19,CD44,CD48,CD70,CD72,CDC42EP3,CDH2,CHI3L2,CXXC5,DCHS1,DDIT4,DGLUCY,ELF4,EMP3,ENG,EPHA7,FAM43A,FGD2,FGFR1,GATA3,GBP2,GCH1,GMPR,H4C11,HFE,ICAM1,ID2,IFI16,IFIH1,IFIT1,IFIT3,IFITM1,IL15,IL7,IRF2,IRF4,IRF5,IRF8,IRX3,ISG20,ITGA4,ITGB1,ITGB2,JAK1,KCNJ2,KLF6,LAT2,LGALS1,LINC02891,LYN,MGMT,MME,MM…	521 (7)
KMT2A	-0.868	transcription regulator	Inhibited	-3.932	7.31e-07	ADRA1A,ADRA1B,BAHCC1,CDKN2A,DEPTOR,ETS1,EYA1,FOXC1,FOXC2,GCNT4,HOTAIR,HOXA10,HOXA11,HOXA13,HOXA5,HOXA9,HOXB3,HOXB5,HOXB6,HOXB8,IGFBP4,KLF6,MEIS1,MEIS2,MGLL,mir-196,MKX,MSX2,MYCT1,PBX1,PGR,PRDM16,PRDM8,SATB2,SP9,TET1,ZIC1	939 (8)
IL1RN	10.406	cytokine	Inhibited	-3.916	6.37e-07	BTN3A1,CCL2,CCL20,CD44,CXCL1,CXCL11,CXCL3,CXCL5,GBP1,GJA1,HDAC9,HLA-DQB1,ICAM1,IFI44,IFI44L,IFIH1,IFIT3,IGFBP4,IGFBP5,IL1A,IL1B,IL32,IL6,ISG20,KLF6,L1CAM,LIF,MMP1,MMP9,MX1,NOS2,NR0B2,OAS1,OAS2,OAS3,PMAIP1,PTGS2,SERPINE1,SLC15A3,SP100,SPP1,TCF7L2,THEMIS2,TNFSF10,TRIM22,VEGFC,ZNF81	954 (17)
IL10RA	1.948	transmembrane receptor	Inhibited	-3.76	1.6e-07	ABCG1,ACSM3,ALDOB,ANO1,ATOH1,BMP2,BMP4,BOC,C3,CA2,CALHM6,CBS/CBSL,CCN1,CCN3,CCR7,CFTR,CLEC4E,COL14A1,CTH,CTSE,CYP2S1,DDIT4,DKK1,DRAM1,EDN1,EGF,ETV1,FADS3,FAM83B,FAS,FERMT1,FOXF1,GBP2,GHR,GSAP,HCAR2,HGFAC,HMCN1,HPGD,HTR7,IFI16,IL1A,IL1B,IL1RN,IL6,INHBA,ITGAM,KITLG,MAOB,MLKL,MYB,NDRG2,NLRC5,NOS2,NPL,NR5A2,NXPE2,OGN,P3H2,PDCD1LG2,PLAAT3,POSTN,PPARGC1A,PPT2,PROCR,REPS2,S1PR1,SECTM1,SELENBP1,SERPINB9,…	1173 (19)
SP110	5.464	transcription regulator	Inhibited	-3.683	0.00252	AQP3,BCL3,BMP4,BST2,CCN1,CD74,CLU,CTSB,CXCL10,CXCL11,DLL4,DMD,EGR3,ETS1,FER,IFIH1,IFIT1,IFIT3,IFITM1,IFITM3,IL18,IL1R1,ITGAV,ITGB1,LMNA,MX1,NFATC2,OAS1,OAS3,PDGFC,SERPINA1,STAT1,TBX3,TCF7,TGFBR3,TNFRSF1A,TRIM5,TXNIP,ZNF560
SOCS1	6.005	other	Inhibited	-3.628	9.37e-05	BCL2A1,BCL2L1,CCL2,CCND2,CCR7,CD274,CD44,CD86,CFLAR,CXCL10,CXCL2,DUSP1,FAS,FKBP5,ICAM1,IFI16,IFI44,IFIH1,IFIT1,IFIT2,IFIT3,IL15,IL1B,IL5,IL6,IRS2,ISG20,MAP3K5,MMP1,MUC1,MX1,MYD88,NOS2,OAS1,OAS2,PTGS2,SOCS1,SOCS3,STAT1,STAT6,TGM2,TLR3,TRIM22,VCAM1	1151 (18)
KAT6A	-1.465	enzyme	Inhibited	-3.618	1.86e-09	CCN2,CDKN2A,COL2A1,DLX2,DLX3,DLX4,DLX5,DLX6,EFNB2,GSC,GSTP1,HAND2,HOXA10,HOXA11,HOXA13,HOXA2,HOXA5,HOXA6,HOXA9,HOXB3,HOXB5,HOXB6,HOXC11,HOXC4,HOXC5,HOXD11,HOXD12,HOXD13,ITGA8,OSR2,PKDCC,RUNX2,SHH,SMARCA2,SMOC1,TF,TSHZ1	652 (7)
MYCN	0.752	transcription regulator	Inhibited	-3.615	4.15e-06	ABCA1,ABCA7,ABCC3,ABCG2,ALDH1A1,AMOTL2,ARPC1B,BCL11A,BCL11B,BCL2L1,CAV1,CCN2,CCND2,CDH11,CDH5,CDKL5,CITED2,CKAP4,CLDN11,CLU,COL18A1,COL1A1,COL5A2,COL8A1,CRIM1,DBX2,DKK3,DPYSL3,DUSP2,DUSP4,EFNA5,EGFR,EMP1,EPHA5,FBXO32,FBXO36,FGF5,FGFR2,FKBP9,FRMD6,GATA2,GATA6,HDAC5,HLA-DQB1,HOXA2,ID2,IGFBP7,INHBA,ITGA3,ITGB1,ITIH3,LGALS1,LTK,mir-17,MIR17HG,MITF,MMP2,MSX2,MYL12A,MYOM3,NCAM1,NDRG1,NGFR,OLIG1,PDIA4,P…	1305 (20)
APLN	1.675	other	Inhibited	-3.594	0.000836	ALAS2,AQP2,CCN2,CD33,CHAT,GATA2,GFI1,HBE1,HBZ,KDR,LYL1,MYB,NCF1,NKD1,NKX2-5,NOSTRIN,PPARGC1A,PRDM16,SOX18,TESC	888 (16)
HIC1	3.214	transcription regulator	Inhibited	-3.458	9.26e-10	ADRB2,AHNAK2,AMIGO2,ATOH1,CA2,CCN3,CCNE2,CDO1,CYP24A1,CYP7B1,EPHA2,FADS1,FHL2,FST,ID4,INHBA,KAZN,LIF,MCAM,PLA2G4A,PLEC,PLPPR4,RIN2,SFXN3,SNAP25,SNAPC1,SPP1,SRGN,TMEM47,TNS3,TRIM16,TRIM16L
SUB1	0.587	transcription regulator	Inhibited	-3.317	0.000168	CAMK2B,CNTFR,FJX1,GABRR2,GADD45A,KCND1,KCNG1,KCNJ4,KCNK2,KCTD4,KCTD8,NDUFA3,STMN2,VEGFC
MEOX2	NA	transcription regulator	Inhibited	-3.266	2.28e-11	ANGPT1,CCL2,CCL20,CXCL1,CXCL2,CXCL3,CXCL6,EDN1,EFNA1,FGF2,HBEGF,ICAM1,ID1,ID4,IL6,ITGAV,ITGB3,ITGB5,MMP10,MMP14,NKX3-2,PTX3,TNFSF4,TRAF1,VCAM1,VEGFC	914 (11)
SIRT3	0.29	enzyme	Inhibited	-3.251	0.242	CDH5,CYP19A1,FAS,IL1B,IL6,NES,PDX1,PPARA,PPARGC1A,SLC2A1,SLC2A2,SOX2,SREBF1,TFRC
NUP98-DDX10	NA	fusion gene/product	Inhibited	-3.208	0.0368	ANGPT1,HEY1,HOXA10,HOXA5,HOXA6,HOXA9,HOXB3,HOXB5,HOXB6,MEIS1,MYB,NDRG2,PTGS2,ZNF521
ACKR2	-1.944	G-protein coupled receptor	Inhibited	-3.207	0.0143	CXCL10,DDX60,DHX58,IFI16,IFI44,IFIT2,IFIT3,IL1A,IL1B,ISG20,OAS1,OAS2,OAS3,STAT1
MYB	-2.018	transcription regulator	Inhibited	-3.199	8.26e-06	ADM,ANPEP,AXIN2,BCL2L1,BHLHE40,BIRC3,BLNK,BMF,C15orf48,C3,CAMK2B,CCNA1,CDH1,CDH2,CXCL16,CXCL2,CXCL6,DHRS2,EGFR,ESAM,FOXO1,GATA3,GFI1,HAND2,ICAM1,IGFBP3,IGFBP5,IL1A,IL5,IL6,IL7R,KDR,KIT,KITLG,LIF,MIMT1,MMP1,MMP3,MTSS1,MYB,NEURL3,NMU,PAX6,PTGS2,PTPN22,RAG2,RGCC,SDC4,SHH,SLC27A2,SNAI2,SOX2,SPHK1,SPP1,TFEC,TWIST1	989 (14)
SOX11	-3.864	transcription regulator	Inhibited	-3.183	0.000478	ADAM10,ADAM9,ADAMTS4,BMP2,BMP4,BST2,BTNL9,CAV1,CD19,CD24,CD86,CD9,EBF1,ERBB4,FAS,FCMR,FGFR3,HLA-DRB5,HS3ST1,IFIH1,IL1RL1,IL6,ITGA4,ITGB1,LEF1,MPZ,MS4A1,NTN1,PAX5,PCDHB10,PCDHB9,POSTN,PRDM1,RUNX2,SMAD3,STAT1,TIAM1,TMSB15A,TUBB3,TYRP1,VPREB3,WNT4	965 (12)
EWSR1	-0.879	other	Inhibited	-3.13	0.0678	BHLHE22,CDH12,F2RL1,GAS1,KIT,NPY,PCDH17,PCDH20,POU4F1,RRM2
IL25	NA	cytokine	Inhibited	-3.111	0.0205	CCL2,CLDN5,CSF2,FGF2,FLT1,GATA3,GFI1,IL17RB,IL1B,IL1RL1,IL5,IL6,JAG1,KDR,NMUR1,TNFRSF8,TSLP,ZFP36L1
NEUROG3	NA	transcription regulator	Inhibited	-3.07	4.31e-09	ABCC8,CBLN1,CD63,CDH2,CDKN2A,DEPP1,DLL4,DLX6,EBF1,EFNB2,EN1,ERBB3,FGFR1,GRPR,IAPP,IL20RA,INSM2,LHX4,LHX6,MAFA,MDK,NKX2-1,NKX2-2,NKX2-4,NKX6-1,NRP1,NTRK2,NTS,OLIG1,OR51E2,PAX6,PDX1,RARB,ROBO1,RORB,SCG2,SEMA3C,SLC26A7,SNAI2,SREBF1,STRA8,SYP,TAC3,TRNP1,ZBTB16	837 (7)
COL18A1	3.265	other	Inhibited	-3.063	4.7e-07	APC,BCL2L1,CCL2,CDH5,DDIT4,EDN1,EFNA1,EFNB2,EGFR,EPHB1,EPHB2,ETS1,F2RL1,FGF2,FGFR1,HIF1A,ICAM1,ID1,IL18,IL6,ITGAV,ITGB2,ITGB3,KDR,MMP1,MMP2,NOS2,NRP1,PLAU,PTGS2,SERPINE1,SPOCK1,STAT1,THBS1,TNFRSF1A,VWF	1178 (18)
ITGB2	7.81	transmembrane receptor	Inhibited	-3.034	0.00565	BCL2A1,BCL2L1,CD44,CD86,CRIP1,CSF2,CXCL10,CXCL2,CXCL3,GATA3,IL6,ITGA4,MMP9,PTGS2,RUNX2,TNIP3,VCAM1	916 (12)
POLR2M	-0.288	other	Inhibited	-3	0.0238	ADGRG1,DDIT4,EPHA2,FAS,IL1B,MYOF,PHLDA3,PLK2,TNFRSF10A
TREX1	2.08	enzyme	Inhibited	-2.943	0.00382	CD86,CXCL10,IFI16,IFI44,IFI44L,IFIT1,IFIT2,ISG20,MX1,OAS1	451 (9)
TRIM24	-1.852	transcription regulator	Inhibited	-2.931	6.16e-06	AGRN,BLNK,CA2,CALHM6,CFHR1,CMPK2,CSRP1,CXCL10,CYP24A1,DDX60,DHX58,EPHA6,FAM110B,FLRT3,GBP2,GBP3,GBP4,HNF1B,IFI44,IFIH1,IFIT2,IFIT3,IL1R1,IL5,ITIH2,LGALS3,LGALS3BP,MGMT,NMI,OAS1,PARP12,PHF11,PLAC8,PLEC,PTHLH,SAMD9L,SERPINE1,SOCS1,SPP1,STAT1	1256 (25)
MESP2	-1.465	transcription regulator	Inhibited	-2.891	2.58e-06	FOXC1,FOXC2,HAND2,MEF2C,MYOCD,NKX2-5,PAX3,PAX9,SNAI2,TWIST1,UNCX,ZEB2
UBA1	-0.542	enzyme	Inhibited	-2.828	0.0505	ANXA2,APOE,BIRC3,DDIT3,HSPB1,NEFL,NEFM,TAGLN
MGAT1	0.231	enzyme	Inhibited	-2.813	0.0001	CDH2,CLDN1,ITGA3,ITGA5,ITGAV,ITGB1,ITGB3,ITGB5	464 (7)
HIF3A	-4.152	transcription regulator	Inhibited	-2.789	0.000556	EDN1,EPAS1,HIF1A,PDGFRB,PLAUR,RARB,SLC2A1,SOX2	1151 (13)
MEIS1	-2.495	transcription regulator	Inhibited	-2.78	0.0147	ASCL1,EYA1,FLT3,HLF,HOXA10,HOXA2,HOXA5,HOXA6,HOXA9,MYB,RUNX2,TRIB2
NGLY1	-0.528	enzyme	Inhibited	-2.759	0.278	CXCL10,IFI44,IFI44L,IFIT1,IFIT2,IFIT3,OAS1,OAS3
COL5A1	0.54	other	Inhibited	-2.688	4.87e-05	APOE,COL11A1,COL5A2,COL8A1,FBLN2,ITGAV,ITGB1,ITGB3,ITGB5,LGALS1,LGALS3,LOX,LOXL1,LOXL2,LTBP2,S100A6,TF	813 (7)
SAFB	-0.423	other	Inhibited	-2.688	0.00224	CCN3,CD74,CDH1,CDKN2A,CNTNAP2,CX3CL1,CXCL10,CXCL11,HLA-C,HMOX1,ISG20,L1CAM,MAP3K8,NUPR1,PAPSS2,TBX2,TCIM,TNFRSF11B,TNFSF10	1305 (15)
GRN	1.098	growth factor	Inhibited	-2.664	0.12	ANGPT1,COL2A1,CTSZ,CXCL2,DDIT3,FZD2,ICAM1,IL1B,IL6
UHRF2	0.47	enzyme	Inhibited	-2.646	0.121	CKB,FHDC1,FOXO1,FOXO3,HRK,JAG2,PHF21B
IL37	-3.864	cytokine	Inhibited	-2.642	0.00145	BMP2,CSF1,CSF2,CXCL10,CXCL2,CXCL3,IL1A,IL1B,IL1RN,IL6,VCAM1	654 (11)
NTRK2	-9.912	kinase	Inhibited	-2.633	0.000141	ABCG2,AMBN,ANGPT1,BDNF,BMP2,CCND2,CCNE2,CDH1,CEBPB,CHAT,DAPK1,FGF2,GAD1,HEY2,ITGB5,JAG1,MCM5,NOS2,PIK3R1,RAB3A,RUNX2,SERPINE1,SNAP25,SPP1,SYP,THBS1,TNFSF10,TWIST1	1173 (18)
PPARGC1A	-4.101	transcription regulator	Inhibited	-2.622	1.03e-07	ACADL,ACSL6,ADAMTS2,ADAMTS20,ADGRG1,ANGPTL1,ATP2B3,BMP4,C3,CASP8,CCN2,CEBPB,CEBPD,CKMT2,COL2A1,COL6A3,COMP,CXCL10,CYP3A4,EBF2,EDN1,EGFR,EMILIN2,EPAS1,FAS,FBLN2,FBXO32,FGF21,FIBIN,FNDC5,GDF15,GFRA1,GK,GPC6,HIF1A,HMOX1,IGFBP3,IGFBP5,IGFBP6,IGFBP7,IL18,IL1A,IL1RAP,IL1RN,IL6,INHBA,INHBB,INPP5J,IRS2,ITGB1,KCNK1,LAMA4,LAMB1,LDLR,LIF,LIPC,LPL,MAOB,MAP2K6,MB,MBP,MCM5,ME1,MITF,MMP2,MSI1,MYD88,MYL2,NCEH1,N…	1218 (19)
LRBA	-1.082	other	Inhibited	-2.621	0.0291	CXCL10,FOXO1,FOXO3,IFIT2,IL1B,IL6,OAS1
DNASE2	0.627	enzyme	Inhibited	-2.619	0.175	CXCL10,CXCL2,DHX58,IFIT3,OAS1,OAS3,SLAMF8,TNFSF10
MFN2	-0.045	enzyme	Inhibited	-2.607	0.0392	COL1A1,CX3CL1,DDIT3,HIF1A,IL1B,IL6,SLC2A4
DUSP1	3.478	phosphatase	Inhibited	-2.606	8.1e-12	ACVR1C,APOL6,BMP2,CALCR,CCL2,CCL20,CD86,CGA,CMPK2,COL3A1,CSF2,CXCL1,CXCL10,CXCL2,CXCL3,DDX60,DKK1,DUSP1,EGFR,ELOVL3,FOSL1,GDF15,ICAM1,IFI16,IFI44,IFIH1,IFIT1,IFIT2,IFIT3,IFITM3,IL12RB2,IL1A,IL1B,IL1RN,IL6,IRAK3,IRF4,IRF8,ISG20,MGLL,mir-21,MMP1,MX1,NOS2,NRP1,PAQR7,PDGFB,PIK3R1,PLAT,PLAUR,PRDM1,PTGS2,SERPINE1,SH2D2A,SLC15A3,SOCS1,SOCS3,SYNPO,THBD,TREX1,VCAM1,VEGFC,VNN1	1082 (16)
CRTC2	-0.483	other	Inhibited	-2.606	0.31	BACH2,CYP19A1,ESRRG,GPT,MAFA,PPARGC1A,SMARCA2
PRDM16	-3.384	transcription regulator	Inhibited	-2.576	0.0014	CXCL10,ELOVL3,FGF21,GADD45G,GBP3,GBP4,GPX3,IFI44,IFIT2,mir-193,OAS2,OAS3,PPARGC1A,SERPINE1,STAT1	1121 (20)
GLI1	3.261	transcription regulator	Inhibited	-2.548	6.23e-33	ABCC3,ABCG1,ABCG2,ADGRE2,AHNAK,AHNAK2,AKR1C1/AKR1C2,AKR1C3,ANO1,ANXA1,APOBEC3B,ARC,ARHGAP28,ARHGAP29,ARL14,ARL4C,B3GALNT1,BCL2A1,BCL2L1,BHLHE41,BIRC3,C11orf96,C1orf116,CAV1,CAV2,CCN1,CCND2,CCSAP,CD24,CD44,CD59,CDH1,CDH11,CEACAM6,CHST13,CLIC5,CLU,CMPK2,COL1A1,COL2A1,CSF1,CST6,CTSB,DIRAS2,DKK1,DUSP4,EGFR,EGR3,ELAVL2,EMP1,ENPP5,EPHB6,EPS8L3,FAM201A,FAM43A,FAS,FLT3,FLT4,FOXC2,FOXL1,FOXO1,FOXQ1,FUCA2,…	1407 (21)
NEUROD1	NA	transcription regulator	Inhibited	-2.529	0.0146	ABCC8,IAPP,INSM1,INSM2,MAFA,MGAT5B,NCAM1,NKX2-2,NKX6-1,NR0B2,NTRK2,PAX6,PDX1,PRPH,RDH12,SLC2A2,SLIT2,SYP
NR4A2	-3.39	ligand-dependent nuclear receptor	Inhibited	-2.523	3.21e-07	ACVR2B,ADM,ALDH1A2,AREG,BGLAP,CCL20,CCR7,CD86,CFLAR,CHIT1,CNR1,COL16A1,COL1A1,CYP19A1,DDC,DRD2,ETV1,HMOX1,IL5,KCNMA1,KITLG,MET,MMP1,MMP3,MMP9,NOS2,NR4A2,PITX3,PRKAA2,PTGS2,PTX3,RARB,RET,SESN3,SLC28A1,SLC2A4,SMAD3,SPP1	1133 (17)
ADA	0.498	enzyme	Inhibited	-2.522	0.0186	ADORA1,CXCL2,CXCL3,HIF1A,IL6,MMP9,PDE5A,PLAT,SERPINE1,SPP1
LGR4	-0.191	transmembrane receptor	Inhibited	-2.521	1.08e-05	AXIN2,CDH1,CSF2,CXCL10,HSD17B13,IL1A,IL1B,IL6,LECT2,LEF1,MMP9,NR3C2,PLBD1,PRLR,SLC13A3,SLC16A10,SLC1A2,SLC22A1,TWIST1,WNT4,WNT5A,ZEB2	1267 (18)
AIRE	NA	transcription regulator	Inhibited	-2.5	0.0148	AMBP,BMP2,BMP4,C1R,C4A/C4B,CD274,CXCL10,CXCL11,DDX60,IFI44,ITIH3,MMP9,MPZ,NMI,NPY,PARP14,PCP4,TLR1,TLR3,TLR8,TNFSF10,UPP1,VCAM1
LRP5	0.829	transmembrane receptor	Inhibited	-2.496	0.000113	ADRB2,ALDH1A1,ALDH1A2,AXIN2,CXCL2,CXCL3,FOXA1,HNF1A,HNF1B,IL1B,IL6,IRS2,LEF1,SLC2A2,SOX1,SOX3,TCF4	1239 (19)
FEV	NA	transcription regulator	Inhibited	-2.459	1.33e-09	ADRA1B,ANXA2,CALCR,CITED1,CNTN1,DDC,EFNA5,EN1,EPHA7,FOXA1,GABRQ,GRIA4,HTRA1,ICAM1,ITGB1,KCNJ16,NCALD,NFIA,NFIX,NLGN3,NMNAT2,NPY,NTN1,NTS,PCDH9,PROX1,RORB,SATB1,SCG2,SCN3B,SEMA3E,SLC1A3,SLC22A3,SLC7A8,SLIT2,STXBP6,TCF7L2,TRPV2,VCAM1,VTN
GPX1	-0.553	enzyme	Inhibited	-2.455	0.0215	ADGRE1,AGER,CCN2,CXCL10,CXCL3,DUSP4,FAS,GPX3,ICAM1,IL6,MMP9,TNFRSF1A,TNFSF10,VCAM1
UBR1	-1.147	enzyme	Inhibited	-2.449	0.000645	ADRB2,DACH1,MAGEA3/MAGEA6,NEFL,NEFM,SLC16A7
UBR2	-0.585	enzyme	Inhibited	-2.449	0.00164	ADRB2,DACH1,MAGEA3/MAGEA6,NEFL,NEFM,SLC16A7
RXFP2	NA	G-protein coupled receptor	Inhibited	-2.449	0.0371	AMHR2,AR,CDH5,INHBB,SOX18,SOX7
JAG2	-2.946	growth factor	Inhibited	-2.439	4.3e-05	BMP2,BMP7,C3,CCL20,CEBPB,CXCL1,CXCL3,CXCL5,CXCL6,IL1A,IL1B,IL1R1,IL1RN,IL6,JAG1,MMP1,NOTCH3,SPP1	328 (7)
F630028O10Rik	NA	other	Inhibited	-2.433	0.00349	COL1A1,CXCL2,IL1B,IL6,ITGAM,PTPRC
DAXX	1.627	transcription regulator	Inhibited	-2.433	0.021	ATOH1,CASP10,CASP8,HSPB1,IL6,MMP1,SERPINE1
PRKAR2B	-0.428	kinase	Inhibited	-2.433	0.382	BIRC3,NR4A1,NR4A2,NR4A3,NTS,SLC5A5
TAF7L	-2.02	transcription regulator	Inhibited	-2.433	1	AR,CA2,CELF3,EGR3,PRKCD,SFMBT2
IKZF1	-5.009	transcription regulator	Inhibited	-2.429	2.15e-11	AJUBA,ALAS2,ANOS1,AQP1,AXL,BCL2L1,BCL9L,BLNK,C1QTNF1,CALHM5,CAV1,CAV2,CCND2,CD79B,CEMIP2,CITED2,CRACDL,CXCL2,CYP7B1,DEPP1,DKK1,DNAJC6,DNM1,DNM3,DOK4,DTX1,DTX3L,EBF1,EMP1,FGF13,FGFR1,FKBP9,FLI1,FLT3,FOXO1,GATA3,GPR68,HBE1,HBZ,IFI16,IFIT3,IL5,IL6,IL7R,IRF4,JADE2,KIT,KITLG,KLF1,LILRB3,LYN,MAN1C1,MAP2,MGLL,MMP14,NCAM1,NFIX,NFKBIZ,NGFR,NOTCH3,NR1H4,OPRD1,OTUD1,PAX5,PRNP,RAG2,RAI14,RAPGEF4,RGS13,RHCE/R…	1209 (17)
BPIFA1	NA	other	Inhibited	-2.429	0.0175	CCL20,CXCL2,CXCL3,IL1B,IL6,mir-8
TUG1	-1.246	other	Inhibited	-2.429	0.157	BDNF,DDIT3,FUT4,IL6,NES,SOX2
ADORA2A	1.376	G-protein coupled receptor	Inhibited	-2.428	0.00191	ABCA1,ALDOC,ATP1A3,ATP2B3,BDNF,CAMKV,CKB,CLDN5,COL3A1,CSF1R,CXCL10,CXCL2,DGAT2,DUSP1,EGR2,GABRB3,GLI1,GNG7,HHIP,HIF1A,HMOX1,IFITM3,IL6,KCTD16,MMP9,NFKBIA,NOS2,NR4A1,NR4A2,NR4A3,NTRK2,PEG3,PPARGC1A,PTGS2,RAB3A,SPARC,SYT11,TJP1,TUBB3	1064 (18)
BMP7	-10.928	growth factor	Inhibited	-2.422	4e-16	ADORA1,ALDH1A2,ATOH1,BGLAP,BMP2,BMP4,BMP7,CAMK2N1,CAV2,CCL2,CD207,CD44,CDH1,CDH2,CEBPB,CEBPD,COL1A1,COL5A2,CYP19A1,DKK1,DLX5,DSC2,EDN1,EDN2,EGFR,ERBB3,FOXC2,GJA1,GNG11,GRB10,GSC,ICAM1,ID1,ID2,IGFBP3,IGFBP4,IGFBP5,IGFBP6,IL1B,IL1RN,IL6,ITGA5,ITGAV,JAG1,MAP3K5,MMP2,MMP3,MMP9,MSX2,NCAM1,NDRG1,NOG,NPHS1,PAX2,PAX6,PCSK6,PDGFRB,PIK3R1,PPARGC1A,PPARGC1B,PRDM16,RUNX2,S100A4,SERPINE1,SLC2A4,SOCS3,SP7,SPP1…	1222 (19)
PNPT1	-0.014	enzyme	Inhibited	-2.416	2.16e-07	AGRN,BCL2L1,CMPK2,CXCL10,DTX3,GBP2,GBP4,IFI16,IFI44,IFIH1,IFIT3,IL6,LGALS3BP,mir-17,mir-221,MMP3,OAS1,PARP12,PARP14,PARP9,SAMD9L,STAT1,TNFRSF1A,UBE2L6,XAF1	1004 (14)
FSH	NA	complex	Inhibited	-2.413	9.78e-13	ACP3,ACP5,ACTN1,ADCY7,ADGRG1,ADM,AMOTL2,AQP3,AR,AREG,ARHGEF5,ARL4C,AXIN2,AXL,BCL11A,BDNF,BNIP3L,BTC,CARD10,CCN2,CCND2,CD55,CDH2,CFLAR,CITED1,COL15A1,COL18A1,CRYM,CX3CL1,CYP19A1,DAPK1,DLX5,DUSP1,DUSP9,ECEL1,EFNA1,EGFR,FGF2,FGFR1,FILIP1L,FKBP5,FLNC,FOSL1,FOSL2,FOXG1,FOXO1,FST,GATA6,GBP1,GK,GPER1,GPRC5A,GPRC5B,GRK5,HDAC5,ID1,ID4,IGFBP3,IGFBP4,IL1RN,IL6,INHBA,INHBB,ISG20,ITGA3,ITGA5,ITGB5,KITLG,KLF10…	1613 (19)
NCOA4	-0.411	transcription regulator	Inhibited	-2.409	0.00015	AR,CCN2,CDH1,CLDN7,FGFR2,FGFR3,FTL,FYN,GAD1,HOXA9,HOXD13,JAG1,MME,POU4F1,ST3GAL6	1407 (11)
TRAF3	0.561	enzyme	Inhibited	-2.409	0.00118	ADM,BIRC3,CARMIL1,CCL20,CD86,CDX2,CXCL10,CXCL2,CXCL3,DOK1,EBI3,EGFR,FAS,GPR34,ICAM1,IL1B,IL6,MAP3K14,MET,mir-21,NDRG1,NFKBIA,NFKBIE,PLBD1,PPFIBP2,RELB,RHBDF1,ST8SIA6,TERT,TNFRSF18	656 (14)
SAT1	4.34	enzyme	Inhibited	-2.407	0.0261	IGFBP2,IGFBP3,KLF9,LPL,PPARGC1A,PRKAA2
JAK1/2	NA	group	Inhibited	-2.403	0.000131	BCL11B,BHLHE22,C1QL3,CAMKV,CCL2,CCN3,CD74,DDN,DGKG,GBP2,HLA-DRB5,HPCAL4,ICAM5,IL6,KCNG1,MX1,MYO5B,NOS2,NPTX1,NPTXR,PLAC8,PSD,RPRML,RSPO2,THPO,WIPF3	1050 (13)
SMAD7	1.793	transcription regulator	Inhibited	-2.398	5.64e-09	ACVR2B,ADAMTS2,ALDOB,AREG,BGN,BMP2,BMP5,BMP7,CCL2,CCN2,CDH2,CFLAR,CGREF1,CITED2,COL1A1,COL2A1,COL3A1,COL6A3,CXCL10,DEPTOR,FAS,FGF5,FOXO1,FST,FSTL3,GADD45A,HBEGF,HDAC9,HMOX1,ICAM1,ID1,ID2,IL1B,ITGBL1,KRT8,LTBP2,MATN2,MET,mir-21,MMP1,MMP2,MMP9,MYLPF,NFKBIA,NID2,NOS2,PLAT,POU5F1,SEMA3F,SERPINE1,SLC5A5,SMAD3,SMURF2,SOX2,TAGLN,TERT,TGFA,TIMP3	1114 (17)
SIRT1	-0.7	transcription regulator	Inhibited	-2.395	3.64e-09	ABCA1,ABCG1,ACADL,ACAN,ANO1,ATP2A3,BCL2L1,BDNF,BIRC3,CAV1,CCND2,CD63,CD72,CD74,CD79B,CD9,CDH1,CDH2,CDKN2A,CEBPB,CFLAR,CMPK2,CNR1,COL2A1,CYP19A1,DDAH2,DDIT3,DDX60,DHX58,DKK1,EBI3,EPAS1,EPDR1,EPM2AIP1,EVPL,FAS,FBXO32,FCMR,FGF21,FGF5,FGFR1,FGFR3,FOXC2,FOXO1,FOXO3,GADD45A,GATA5,GBP3,GLI1,GSTM3,HIF1A,HJURP,HLA-DQB1,HLA-DRB5,HMOX1,HOXA5,ICAM1,ID1,IFI44,IFIT3,IFITM3,IL1B,IL6,JCHAIN,KIF1A,KISS1,LAMA4,LAM…	1315 (18)
MEF2	NA	group	Inhibited	-2.385	0.0566	DLL4,IL1RN,MB,MYOCD,NR4A1,PCDH10,PDE3A,PPARGC1A,PTGS2,SLC2A4
HLX	-0.756	transcription regulator	Inhibited	-2.384	0.00294	ANKRD1,AREG,BMP2,CD44,CDKN2A,CLDN1,CYP1B1,GDF15,ICAM1,PAPPA,PRDM1,SEMA3G,UNC5B
DUSP11	-0.13	phosphatase	Inhibited	-2.377	0.00673	CMPK2,DDX60,IFI44,IFIT3,IL1B,IL6,OAS1,SLFN13,SNCA	697 (12)
CORT	-2.206	other	Inhibited	-2.377	0.0943	BDNF,CCR7,CXCL10,CXCL3,IL15,IL18,IL1A,IL1B,IL6,SSTR2
PAX8	18.467	transcription regulator	Inhibited	-2.373	0.528	DIO3,HCN2,L1CAM,NCAM1,SLC5A5,TERT,TNFSF14
BCL6	-1.808	transcription regulator	Inhibited	-2.362	3.85e-09	ACAN,BACH2,BCL2A1,BCL2L1,BCL3,BLNK,BMP2,CCL2,CCND2,CCR7,CD151,CD19,CD274,CD44,CD72,CD79B,CDKN2A,CGAS,COL1A1,COL2A1,CSF1,CUX2,CXCL10,CXCL3,CXCR5,DOCK10,DPYSL2,EBI3,EGR3,FAS,FGF2,FMOD,GADD45A,GATA3,HACD1,HDAC9,IL18,IL1A,IL1B,IL21R,IL5,IL6,IL7R,IRF4,IRF8,ITGA3,JMY,KLF6,LBH,LDLR,LMNA,LPP,MAF,MGP,MIR155HG,MIR17HG,MITF,MYB,NFATC1,NOS2,PDCD1LG2,PDIA2,PLA2G4A,PRDM1,PRSS23,PTPRO,RHOF,SERPINE1,SH2D4A,SLC27…	909 (16)
SGK1	1.763	kinase	Inhibited	-2.36	9.31e-05	CCN2,CFTR,GRIK2,HBEGF,HOXA10,IL6,KCNA2,KCNA3,KCNA4,KCNJ1,KCNQ2,KCNQ3,KCNQ4,LIF,ORAI1,SCN5A,SLC12A3,SLC1A2,SLC1A3,SLC2A3,SLC2A4,SLC34A2,SLC38A3,SLC5A1,SLC6A8	1011 (12)
HBB	NA	transporter	Inhibited	-2.35	0.000399	CSF1,CSF2,CXCL10,CXCL2,CXCL3,CXCL6,DLX4,GDF15,ICAM1,IL15,IL1A,IL1B,IL5,IL6,IL7,LIF,SERPINE1,VCAM1	705 (13)
FMO3	NA	enzyme	Inhibited	-2.333	0.00186	ABCG8,ACADL,FGF21,FOXO1,MTTP,NPC1L1,PPARA,PPARGC1A,SREBF1	812 (7)
SUPT20H	0.137	other	Inhibited	-2.331	0.000194	BCL2A1,BIRC3,CSF2,EOMES,IL1B,IL6,IL7R,NFKBIA,RUNX2,STAT4,TNFAIP2,TNFSF14	869 (13)
INSIG1	0.29	other	Inhibited	-2.298	0.0145	ABCA1,ABCG1,ALOX5AP,APOE,CCR7,CLEC4E,CXCL10,CXCL2,CXCL3,CXCL6,CYP4F2,DDIT3,FADS1,FADS2,IL6,IRF8,IRS2,LDLR,LIPG,LPL,MARCO,NFKBIZ,PDX1,PLA2G7,SLC2A2,SREBF1,STAT4,UCP2,VNN1
NLRX1	0.784	other	Inhibited	-2.275	0.0045	BIRC3,CARD10,CASP8,IL1A,IL1B,IL1R1,IL6,MAP3K14,MYD88,NFKBIA,NFKBIE,OAS1,PIK3R1,RELB,SLC2A1,STAT1,TLR1	906 (10)
GNRH	NA	group	Inhibited	-2.262	0.126	BMP7,CGA,DUSP1,IGFBP3,IGFBP5,PTGS2,SCG2,SCG3,SEMA6B,STC1
SNHG29	0.16	other	Inhibited	-2.236	0.00092	BAALC,CDH1,CDH2,SNAI2,TWIST1
Gm20703	NA	other	Inhibited	-2.236	0.00624	CXCL10,IFIT1,IL1A,IL1B,IL6	739 (7)
NCF4	4.358	enzyme	Inhibited	-2.236	0.0205	FUT4,IL1B,IL6,ST3GAL1,ST3GAL6
GHSR	NA	G-protein coupled receptor	Inhibited	-2.236	0.0657	IL1B,IL6,IRS2,NPY,TCIRG1
B2M	1.784	transmembrane receptor	Inhibited	-2.236	0.417	CSF2,HLA-DQB1,HLA-DRB5,IL1B,IL6,MEF2C
HOXA11-AS	-5.383	other	Inhibited	-2.231	0.0205	CDH1,CDH2,mir-8,SNAI2,ZEB2
SEL1L	1.692	other	Inhibited	-2.219	0.107	DDIT3,OLIG2,PAX6,SOX2,TIMP2,TUBB3
DOT1L	-0.914	phosphatase	Inhibited	-2.219	0.185	EDN1,GATA2,HOXA10,HOXA9,IRAK3,POU5F1
ABCB4	-4.693	transporter	Inhibited	-2.215	0.000142	ABCB4,BCL2L1,CCL20,CCN2,CGAS,COL1A1,CXCL10,DES,ELF3,GPT,LGALS3,MMP2,NR5A2,PDGFRB,SERPINE1,SPARC,SPP1,STING1	1028 (16)
PMP22	-0.164	other	Inhibited	-2.211	0.0145	ABCA1,APOE,EMP3,MPZ,NGFR,POU3F1,SOX2
TAP1	NA	transporter	Inhibited	-2.207	0.113	IFIT1,IL1B,IL6,MX1,OAS1
CFLAR	2.569	other	Inhibited	-2.2	0.0867	BCL2L1,CFLAR,GATA3,HMOX1,IFIT2,IL1B,IL5,NFATC2,PDX1
NOS3	1.936	enzyme	Inhibited	-2.198	5.79e-05	ADGRE1,AQP2,BMP2,CCL2,CCN2,CD86,COL3A1,CXCL3,GSTP1,ICAM1,IL6,MMP14,MMP2,NOS2,NPR1,PDE5A,PTGS2,SLC2A1,SLC2A4,TERT,VCAM1	951 (13)
MARCHF2	1.618	enzyme	Inhibited	-2.19	0.012	CXCL10,IL1B,IL6,TFRC,TNFRSF10A
IKBIP	2.761	other	Inhibited	-2.176	0.00092	CXCL1,CXCL2,IL1B,IL6,NFKBIZ	909 (11)
AMPK	NA	complex	Inhibited	-2.175	0.0002	ACE,AR,BMF,BMP2,CCL2,CCND2,CDH1,CLDN1,CXCL10,CYP3A4,CYP4F2,DUSP4,FBXO32,FOXO3,GJA1,HIF1A,HMOX1,IL1RN,IL6,MMP9,NCF1,NOS2,NR0B2,ORAI1,PAX3,PKLR,PMAIP1,PPARGC1A,PTGS2,RUNX2,SERPINE1,SLC2A1,SLC2A4,SLC6A8,SREBF1,STAT1,UCP2,VCAM1	1191 (21)
RGMB	-1.187	other	Inhibited	-2.172	0.00092	CDH1,CXCL2,CXCL3,IL6,MLKL	704 (6)
DLX5	-5.546	transcription regulator	Inhibited	-2.171	6.21e-05	ARX,BGLAP,CITED1,CYP26A1,DLX4,FOXL2,GSC,HAND1,HAND2,PLAGL1,POU3F3,RUNX2,SHH,UNC5C	473 (7)
EPHB4	0.776	kinase	Inhibited	-2.166	7.96e-06	AR,BMP2,BMP4,BMP5,BMP7,FGFR2,GATA2,GATA3,HBE1,IGFBP4,INA,KDR,KIT,KITLG,NCAM1,NEFL,PAX3,PAX9,POU5F1,PPARGC1B,TBX2,WNT11,WNT5A,ZIC2
PAEP	4.358	other	Inhibited	-2.164	0.000105	CD274,CSF2,CXCL1,CXCL16,CXCL5,EDN1,GATA3,HBEGF,IL1RL1,MICA,PDCD1LG2	975 (16)
NF1	1.374	other	Inhibited	-2.164	0.00294	AXIN2,BCL2L1,CBS/CBSL,FGF2,GLI1,KCNC1,LHX6,MAF,MDK,MPZ,OLIG2,PDGFB,XIST	801 (12)
DCLK1	5.665	kinase	Inhibited	-2.164	0.0205	mir-8,SNAI2,SNCA,TWIST1,ZEB2
CBL	-0.191	transcription regulator	Inhibited	-2.143	0.00283	BGLAP,CFLAR,CFTR,COL1A1,CXCL2,CXCL3,DDIT3,EGFR,EPHA4,FGFR2,FLT3,HMOX1,IL1B,IL6,LYN,MMP2,NR4A1,RUNX2,STAT1	1265 (19)
ATG16L1	0.687	enzyme	Inhibited	-2.137	0.00334	AOAH,CXCL2,IL18,IL1A,IL1B,IL6,KLHL13,NFKBIA	956 (16)
THRB	-9.921	ligand-dependent nuclear receptor	Inhibited	-2.128	0.000293	ATP1A3,BCL2L14,BCL3,BIRC3,CCL2,CCND2,CFD,CFTR,CGA,CSF2,CXCL10,CXCL2,CXCL3,DDC,DKK1,EGF,EGFR,ENG,ERBB3,FGF21,FGFR1,FGFR3,FOSL1,FZD8,GCH1,GJA5,GSN,H2BC10,HCN4,HIF1A,ID1,IGFBP2,IGFBP3,IL32,IL6,IL7,KCNMA1,KLF9,LDLR,LEF1,LPL,MBP,ME1,MET,MMP1,MMP2,MMP9,NKD1,NPPB,NR4A1,NR5A2,PCP2,PER1,PORCN,PTGDS,PTGS2,RNF183,RUNX2,SERPINE1,SFRP1,SH2D4A,SLAMF8,SLC2A4,SPP1,SREBF1,THRB,TNFRSF10A,TNFSF10,TOGARAM2,WNT11,WNT…	1245 (18)
NPPC	-2.137	other	Inhibited	-2.121	0.00109	CDH2,CHST3,EDN1,GUCY1A1,GUCY1B1,NOS2,PRKG1,XYLT1	1090 (15)
ASXL2	0.278	other	Inhibited	-2.121	0.131	CFD,G0S2,KLF15,LPL,PELI2,PPARGC1B,SERPINE1,SLC2A4
STK4	-1.075	kinase	Inhibited	-2.114	3.58e-05	FAS,FOXO1,GPT,IL15,IL1B,IL6,IL7R,MMP2,NFKBIA,NOS2,PDPN,PMAIP1,SFTPD,WWTR1	1132 (23)
MESP1	-1.727	transcription regulator	Inhibited	-2.111	1.03e-05	FOXC1,FOXC2,HAND2,MEF2C,MEIS2,MYOCD,NKX2-5,RASGRP3,SNAI2,TWIST1,ZEB2
P2RY14	NA	G-protein coupled receptor	Inhibited	-2.111	0.00622	ARX,CACNA1C,CACNA1H,GAL,MAFA,MAFB,PDE1C,RASL10B,SLC2A2,SSTR2,STXBP5L
TET1	-6.202	enzyme	Inhibited	-2.109	5.41e-05	ARC,CDX2,EGR2,EGR4,ESRRB,FBXO15,FOXG1,HOXA9,KRT8,MEIS1,NKX2-5,PAX6,SFN,SOX1,SOX2,TBX6
NR3C1	-0.492	ligand-dependent nuclear receptor	Inhibited	-2.095	9.01e-14	ABCA1,ACTN1,ACTN2,ADM,AIFM3,AKR1D1,ALOX5AP,AMIGO2,ANGPTL4,ANXA1,APOE,APOL3,AQP1,ATXN1,BAG2,BCL2L1,BCL2L14,BCOR,BDNF,BGLAP,BHLHE40,BIRC3,BMF,BMP2,BNIP3L,BOK,BRD2,C1QTNF1,C1QTNF4,C1R,C4A/C4B,CARD10,CARD6,CASP10,CAV1,CAVIN2,CCL2,CCN1,CCN2,CD70,CDC42EP3,CEBPB,CEBPD,CGA,CLCF1,CLDN5,COL1A1,COL3A1,COQ8A,CRYAB,CSF2,CXCL10,CXCL2,CXCL3,CYP19A1,CYP3A4,DAPK2,DBI,DDC,DDIT4,DGAT2,DNAJC15,DNER,DPP7,DUSP1,DUSP4,…	1426 (16)
CHRNA7	0.197	transmembrane receptor	Inhibited	-2.094	0.0364	CHRNA3,CXCL10,CXCL2,CXCL3,ID1,IL1B,IL1RN,IL6,ITGAM,TIMP2,TIMP3
RUNX1	0.28	transcription regulator	Inhibited	-2.077	2.46e-05	ADAMTSL4,ADGRG1,ALAS2,ANK1,ANXA2,AQP1,ARL5C,ATP8A2,BAALC,BGLAP,CD72,CDKN2A,CSF1,CSF1R,CSF2,DDIT3,DEPTOR,ENG,EPAS1,FAS,FAT4,FHDC1,GATA2,GATA3,HBE1,HEY2,ID2,IFITM3,IGFBP3,IL1B,IL7R,ITGA4,ITGA9,ITGAV,ITGB1,ITGB2,ITGB3,KIT,KRT80,let-7,MET,mir-17,MIR17HG,MYB,NCAM1,NR4A3,OAS3,PCDH7,PIK3CD,PIK3R1,PLXND1,PMAIP1,PRKCB,RGCC,RUNX2,SERPINE1,SHANK2,SOX5,SOX6,SP7,SPP1,SPTB,ST3GAL5,STAT1,TJP1,TNFRSF18,TSPAN32,T…	1371 (22)
DSCAML1	14.289	other	Inhibited	-2.064	7.08e-13	ATOH7,BDNF-AS,BMP6,CNTN1,CNTNAP1,DCLK1,DNER,EGFR,EMX1,GABBR2,GABRD,GADD45G,KCNA2,KCNJ2,KLF9,LHX4,LHX9,MAP2,MAPT,MICALL2,MMP10,NGEF,NOTCH3,NRN1,NTN4,NTRK2,OR51E2,PAX2,PAX5,PCDH17,PCDHB2,PDGFB,PLXNA4,PRKCB,RARB,RIMS1,ROBO2,SEMA3F,SFRP1,SHANK2,SNCA,SOX21,SOX6,TUBB3,UNC5A,WNT7B
RASSF5	-7.225	other	Inhibited	-2.06	0.126	CSF2,CXCL2,FAT1,IL6,MDK,MMP9,RAB32,SAT1,TNFRSF1A,U2AF1/U2AF1L5
SERPINE2	1.189	other	Inhibited	-2.051	0.0347	BDNF,CCL20,CSF2,CXCL10,CXCL3,GLI1,IL1A,IL1B,IL6,ITGB2,MMP9,TSLP
1810019D21Rik	NA	other	Inhibited	-2.041	3.31e-05	ADAMTSL3,AK5,APOL6,AREG,COL8A1,EDN1,ENTPD3,ESRP2,FAM189A2,FST,IL13RA2,INKA2,ITGB2,MMP9,PADI1,PALMD,PLA2G7,PLAU,RAPGEF3,SNAI2,SQOR,SYNE1,THBD,TMEM44
NLRP12	NA	other	Inhibited	-2.041	0.0943	BCL3,CXCL2,CXCL6,HLA-C,ICAM1,IL1B,IL1RN,IL6,MAP3K14,NOS2
SFTPA1	NA	transporter	Inhibited	-2.032	6.8e-10	ADRB2,AKR1C1/AKR1C2,ANGPTL4,ANPEP,CCN1,CCN2,CDH10,COL1A1,CRLF1,CXCL10,CXCL2,CXCL3,CXCL5,CYP1B1,ESM1,ETV7,FRMD6,FZD8,GABRP,GFPT2,GPR68,GSTO2,GUCY1A1,HBEGF,IL1A,IL1B,IL1RL1,IL6,LOX,LRIG1,NOS2,PHLDA1,PLAAT4,RASD1,SERPINE1,SLC22A3,ST3GAL1,TWIST1	1287 (17)
NR0B2	6.379	ligand-dependent nuclear receptor	Inhibited	-2.03	0.0232	ABCA1,ABCB4,ABCC3,BAAT,CARD11,CCN2,CD86,COL1A1,CYP7B1,EGFR,ESRRG,FGFR1,GPT,HNF1A,IL1B,IL1RN,IL6,MAP3K8,MTTP,NOS2,NR0B2,NR1H4,PDIA4,PIK3CD,PPARA,PPARGC1A,SERPINE1,SPP1,SREBF1,TLR3,TLR8,TNFRSF11A
GADD45A	2.153	other	Inhibited	-2.03	0.0305	BCL2L1,CXCL2,CXCL3,IL1B,IL6,MMP9,PIK3CD,UCHL1
LEF1	-9.416	transcription regulator	Inhibited	-2.028	3.72e-09	ABCG2,ADAMTS6,AR,ARHGAP20,AXIN2,BGLAP,C3orf70,CACNA1G,CAV1,CD200,CD274,CD44,CDH1,CDKN2A,DCT,DKK1,DLX3,FAS,FRMD6,GATA3,GNAO1,GPR83,GSAP,HAS2,ID2,IL5,IL6,IL7R,ITGB8,LEF1,LHX6,LRIG1,MBNL3,MITF,MMP2,MSX2,NCAM1,NKX2-1,NRN1,NTN4,PHLDA1,PLAG1,PLCB4,POU3F2,PPM1L,PRDM1,PTGS2,RAG2,RRAGD,RUNX2,SH3BGRL2,SH3GL3,SLC22A2,SP5,SPP1,SPRY1,STX11,TIAM1,TNFSF4,ZNF467	1454 (28)
NANOG	NA	transcription regulator	Inhibited	-2.021	4.91e-09	ACY3,ALPG,BNIP3L,CCND2,CDC25A,COL3A1,DLX4,DLX5,EN1,EOMES,ESRRB,ESX1,FGF5,FOXD3,GATA6,GLI1,GLI2,GOLGA6A (includes others),GSC,HOPX,HOXB3,HOXC4,HSPA1A/HSPA1B,IER5L,IRF6,KDR,LBX1,LEFTY1,LGALS1,LYN,MEIS1,mir-21,MIXL1,NKX2-1,NKX2-2,NKX2-3,NPIPA5 (includes others),NPTX1,OTP,PAX6,PCDHA2,PDX1,POU5F1,RAPGEF5,RIPPLY3,S100A6,SOX2,TBC1D3 (includes others),TBX3,TET1,UTF1,VSTM2A,ZIC3	1213 (12)
FBXO32	-3.355	enzyme	Inhibited	-2.006	0.000454	ALDH1A3,AXIN2,BHLHA15,CCL20,CCND2,CKMT1A/CKMT1B,CSF2,CXCL2,CXCL3,CXCL6,FGF9,GADD45A,IL1B,IL1R1,IL6,ITGA3,KRT19,LEF1,MAPT,MMP3,MSX2,MYOCD,PDIA2,PLPPR4,PTGER3,PTGIS,PTGS2,TFPI2
