# Supplementary material for: High endogenous CCL2 expression promotes the aggressive phenotype of human inflammatory breast cancer
Source: Nat Commun. 2021 Nov 25;12:6889. doi: 10.1038/s41467-021-27108-8 (PMC8617270; doi:10.1038/s41467-021-27108-8)
Supplement: Supplementary file 8 — Dataset 6 [file 41467_2021_27108_MOESM8_ESM.xlsx]

## Sheet: Suppl. Data 6
Supplementary Data 6
Upstream regulators activated or inhibited in A3250 compared to IBC3
ACTIVATED
Upstream Regulator	Expr.Log.Ratio	Molecule Type	Predicted Activation State	Activation z-score	p-value of overlap	Target Molecules in Dataset	Mechanistic.Network
TBX2	-0.67	transcription regulator	Activated	4.833	0.0866	ANLN,BUB1,CCNA2,CCNB1,CDC6,CDH1,CDK1,CDKN2A,CDKN2C,CHEK1,CKAP2,CKS1B,DDIT3,ELK3,HELLS,HEY1,MAD2L1,MCM6,NFIL3,PHTF2,SEPTIN10,SMC2,TGFB2,TRIB3,TYRP1
MRTFB	-0.538	transcription regulator	Activated	4.78	1.01e-12	ACTA2,ACTB,ACTG2,ADAMTS1,ADM,AK5,ANKRD1,ANLN,ARID5B,BBOX1,CALD1,CAMP,CAVIN2,CCN1,CCN2,CD177,CMA1,CNN1,COL5A2,CRIM1,DDAH1,DIAPH3,DMKN,DNAJB4,EDNRA,EGR1,EPPK1,EPX,EYA2,FADS2,FIBIN,FILIP1L,FLI1,FLNA,GP1BA,GPR37,HLA-A,HPGD,IGFBP5,INHBA,ITGA5,ITGB1,KAZN,LCN2,LIMCH1,LOXL1,LTF,MAP2,MAPK13,MGST2,MPL,MTMR10,MYH10,MYL9,NFKBIZ,NUAK1,PDGFRL,PGLYRP1,POSTN,PRSS57,PTGS2,RAB27B,RAMP1,RHOBTB1,RUNX1,S100A8,S100A9,…	1359 (16)
FN1	2.109	enzyme	Activated	4.648	9.88e-09	ACE,ACP5,ACTA2,ACTR2,APOE,BCAT1,BCL2,BIRC3,BNIP3L,C2orf27A/CDRT15P3,CALCR,CCL2,CCN1,CCN2,CCND1,CCNE1,CD83,CD8A,CDH1,CDH2,CDK4,CDK6,CHRNB4,CXCL1,CXCL2,CXCL3,CXCL5,DDX3X,EGFR,EIF4B,EIF5A,F3,FGF2,FLNA,FN1,FOS,GJB3,IGF2BP3,IL1B,IL1R1,IL6,IRS1,ITGA1,ITGA4,ITGA5,ITGAM,ITGAV,ITGB1,ITGB3,KCNH2,KIF21B,KRT7,LIMS1,MARCKS,MGP,MMP1,MMP13,MMP14,MMP2,MMP3,MMP9,MYC,NPPB,PGR,PLAU,PLAUR,POU5F1,PSMC1,RALB,RASSF2,RD…	882 (15)
MRTFA	-0.202	transcription regulator	Activated	4.534	1.08e-10	ACTA2,ACTB,ACTG2,ANKRD1,ANLN,CAMP,CAVIN2,CCN1,CCN2,CCN5,CD177,CDKN2A,CMA1,CNN1,COMT,CTTN,CYFIP2,DDAH1,DIAPH3,DMKN,DNAJB4,EGR1,ELOVL3,EPPK1,EPX,EYA2,FABP3,FADS2,FIBIN,FLI1,FLNA,FOS,FSCN2,GP1BA,HLA-A,HOTAIR,HPGD,ICAM1,ITGA5,ITGB1,IVL,LCN2,LTF,MAP2,MAPK13,MGST2,MMP16,MMP9,MPL,MYH10,MYL9,MYLK,NPPB,PFN1,PFN2,PGLYRP1,PGR,PRSS57,PTGS2,RAB27B,RAMP1,RHOBTB1,RUNX1,S100A8,S100A9,S1PR1,SELENOP,SERPINE1,SGK1,…	1667 (24)
CKAP2L	2.54	other	Activated	4.359	0.0587	BUB1,CCNB1,CDC20,CDK1,CENPA,FBXO5,LMNB1,MAD2L1,NCAPG,NCAPH,NDC1,NUF2,SGO2,SPC25,SPDL1,TMPO,TUBA1B,TUBB4A,TUBB6
KAT6A	-1.133	enzyme	Activated	4.259	1.12e-13	CC2D2A,CCN2,CDC6,CDCA2,CDKN2A,CDKN2C,COL2A1,DLX2,DLX3,DLX4,DLX5,ESR1,GBX2,GSTP1,HAND2,HOXA1,HOXA10,HOXA11,HOXA13,HOXA2,HOXA3,HOXA4,HOXA5,HOXA6,HOXA7,HOXB2,HOXB3,HOXB4,HOXB5,HOXB6,HOXC11,HOXC4,HOXC5,HOXC6,HOXC8,HOXD10,HOXD11,HOXD12,HOXD13,HOXD3,HOXD4,ITGA8,MELK,OSR2,PKDCC,RUNX2,SKP2,SMARCA2,SMOC1,TF,TSHZ1	894 (7)
BRD4	-0.91	kinase	Activated	4.122	1.57e-06	ABCC4,ACSM3,ACTA2,ALDH1B1,ANKRD37,BCL2,BCL3,BTN3A2,CCNA2,CCND1,CD274,CD4,CDC6,CEBPA,COL4A1,CXCL2,CXCL3,CXCL5,DDIT3,FADS1,FN1,FOS,GALNT14,GINS1,GLI1,GTF3C6,HMOX1,HOTAIR,ICAM1,ICAM2,ID2,IL6,ITGA1,ITGA4,ITGA5,ITGB1,KCNQ5,LOX,LOXL1,LOXL2,MAP4K1,MTHFD1L,MTMR2,MYC,MYCN,MYD88,PDGFC,PDGFRB,PIM1,PLAU,POLR3G,PTPN22,RAI14,RREB1,RRM2,SLC16A9,SLC7A2,SORD,SPP1,SUSD2,THBS1,THBS2,TNFRSF10B,TOP2A,XBP1	1911 (24)
KLF6	3.442	transcription regulator	Activated	4.065	1.31e-05	ARG1,BCL6,CCL2,CDH1,CDH2,CGB3 (includes others),CXCL2,CYP1A1,DLK1,ENG,ESRRB,GLI1,HNF4A,IL12A,IL1A,IL1B,IL6,KRT4,MMP9,MRC1,MSLN,MYC,NR1D1,NR2F1,NR4A1,OLIG2,PDCD1LG2,PLAU,PMAIP1,PPARA,PPARG,PSG3,PSG5,PTCH1,PTGS2,SDC1,TFPI2,TGFB1,TNFAIP3,VAV3,VEGFA	1599 (18)
TNF	NA	cytokine	Activated	3.955	7.34e-47	ABCC1,ABCC3,ABR,ACACA,ACADS,ACE,ACKR2,ACP5,ACTA2,ACTB,ADAMTS5,ADAMTS7,ADAMTS8,ADCY5,ADGRB1,ADGRG6,ADM,ADORA1,ADRB2,AEBP1,AGER,AKAP12,AKR1B1,AKR1B10,ALAD,ALDH1A3,ALDH3A1,ALOX15B,ALOX5AP,ALS2CL,AMPD3,ANGPT1,ANGPT2,ANGPTL4,ANPEP,APAF1,APLN,APOE,APOL1,AQP3,AQP5,AR,ARC,ARG1,ARHGAP18,ARHGDIB,ARHGEF17,ARHGEF4,ARHGEF40,ARHGEF5,ARID5B,ASCL2,ASS1,ATF4,ATP1A1,ATP2B4,AURKC,B4GALNT1,BAMBI,BAX,BBOX1,BCL2,BCL2A…	1820 (16)
TGFB1	7.752	growth factor	Activated	3.914	8.49e-41	AASS,ABCE1,ABCG1,ACE,ACKR2,ACLY,ACP3,ACSM3,ACSS1,ACTA2,ACTG2,ACTN1,ADAM10,ADAM12,ADAM19,ADAMTS12,ADAMTS2,ADAMTS3,ADGRB1,ADGRG2,ADM,ADORA1,ADRA2A,AGR2,AKR1C1/AKR1C2,ALDOB,ALOX15,ALOX5AP,ALPP,AMD1,AMY2B,ANGPT1,ANGPTL4,ANKH,ANKRD1,ANPEP,ANXA8/ANXA8L1,APLN,APOE,ARC,ARG1,ARHGAP24,ARHGEF19,ARID5B,ARNT2,ASPM,ASS1,ATF4,ATP13A3,ATXN1,AUTS2,AXL,BAMBI,BAX,BCL2,BCL3,BCL6,BDKRB2,BDNF,BGLAP,BIN1,BMF,BMI1,BMP4,…	1876 (19)
KMT2D	-2.12	transcription regulator	Activated	3.898	0.000359	ACOT4,ADCY5,ADGRA3,ADGRG2,BVES,CCDC160,CCL2,CDCA7,CDYL2,CNGA4,CNTLN,CRIP1,DKK1,EBF4,EBI3,EFHC2,ENO3,FABP3,FBXL21P,FBXL7,GALNT12,GJB2,GRHL1,GRHL3,HDDC2,HDX,HOXC6,IRF6,IVL,KLF4,KRT16,KRT6A,KRT6C,LAMB3,LOXL1,LRRN4,LTK,MARVELD1,MEOX1,METRNL,MMP9,MYOM3,NEIL2,NT5E,PCDH7,POGLUT3,PPARG,PPP2R2B,PRR15,RAB42,REEP6,RELL1,S100A8,SLC1A6,SLC35F5,SLC38A6,SMO,SORD,SPRR1A,SPRR1B,STXBP2,SYPL2,TCF15,TGM1,TNNC1,TNNT2…	1280 (13)
EDN1	1.86	cytokine	Activated	3.89	1.13e-10	ACTA2,ACTB,ADAM12,ADAM19,APLN,BCL2,BCL2A1,CALCRL,CCL2,CCN1,CCN2,CCND1,CCR7,CDH1,CDH2,CDK1,COL4A1,CYBB,EDNRA,EDNRB,EGFR,EGR1,ENAH,EREG,FABP3,FGF2,FN1,FOS,FOSL1,GATA4,GJA1,HAND2,HCN2,HEY1,HIF1A,HSPA8,ICAM1,IL18,IL6,INHBA,ITGA2,ITGA5,ITGAM,ITGAV,ITGB1,ITGB3,IVL,JUNB,MCAM,MITF,MMP1,MMP13,MMP2,MMP3,MMP9,MSN,MYC,MYL2,NOX5,NPM1,NPPB,NRG1,OLR1,PLAU,PLAUR,PPARA,PRKCA,PRKCD,PRKCE,PTGER2,PTGS1,PTGS2,RAB3A,R…	1687 (17)
RARG	-1.001	ligand-dependent nuclear receptor	Activated	3.845	2.04e-06	ATP6V0A4,CCL20,CCL28,CCN2,CHST10,COL4A1,CPSF4L,CRYAB,CYP19A1,DUSP1,EGR1,EGR2,ENOX1,FOS,FOXD3,GATA4,GJB4,HAS2,HNF1B,HOXA1,HOXA10,HOXA2,HOXA3,HOXA4,HOXA5,HOXB4,HOXB7,HOXB8,IGFBP6,IL32,IL6,KLF4,LAMB1,MAFB,MYC,NR2F1,NTN1,PITX2,POU5F1,SALL4,SOX2,STRA6,STRA8,ZMAT4,ZNF703	1920 (22)
CD40LG	NA	cytokine	Activated	3.76	0.000458	ADAM28,APOBEC3G,ARSB,ASCC3,AXL,BATF,BATF3,BAX,BCL2,BCL2A1,BCL6,BIRC3,CA2,CASP1,CBX3,CCL17,CCL2,CCL20,CCL22,CCN2,CCNG1,CCR2,CCR7,CD40,CD44,CD70,CD83,CD8A,CDK6,CELF2,CLU,CSF1,CTSC,CXCL1,CXCL2,CXCL5,DAPP1,DUSP1,DUSP4,EBI3,EGFR,EGR1,EGR4,F3,FAS,FOS,FSCN1,HDDC2,HIF1A,HLA-DQA1,HLA-DQB1,HSP90AA1,ICAM1,ICOSLG/LOC102723996,ID2,IFI6,IFIT2,IFIT3,IFITM1,IL12A,IL1A,IL1B,IL21R,IL2RB,IL4R,IL6,INHBA,ISG15,ITGA4,…	1253 (16)
NSUN6	-3.03	enzyme	Activated	3.657	1.09e-08	AXL,CAVIN2,CCN1,CCN2,CDC20,CDKN2C,COL4A3,CRIM1,DDAH1,EMP2,FGF2,FLNA,FSCN1,GAS6,GLS,ITGB2,LHFPL6,MARCKS,NDRG1,PMP22,SERPINE1,SGK1,TGFB2,TGM2,THBS1,TNNT2,TOP2A
LATS2	2.309	kinase	Activated	3.597	0.0001	ALDH1A3,CCN1,CCN2,CCNB1,CD14,CDH1,CLDN4,CYP24A1,ELF5,EPCAM,ERBB2,ERBB3,FOXA1,GATA3,KIT,KRT19,LATS2,let-7,LTF,mir-196,MUC1,PRLR	1654 (23)
ESR1	-6.569	ligand-dependent nuclear receptor	Activated	3.579	3.54e-21	AASS,ABCA3,ABCA4,ABCB1,ABCC3,ABCC5,ACACA,ACE,ACLY,ACTA2,ACTR2,ADAMTS13,ADAMTS5,ADCY1,ADD3,ADGRG6,ADORA1,ALOX5AP,ANLN,ANXA3,AP1G2,APOE,AQP3,AR,ARHGAP18,ASPM,ASS1,ATP11A,ATP2A3,BAX,BCAT1,BCL2,BCL6,BDNF,BET1L,BIN1,BIRC3,BMP4,BRWD1,BUB1,C1QTNF4,C3,CA12,CA2,CABP7,CACNA1D,CALD1,CAMK1,CAMK2B,CAP2,CARD14,CASP10,CASP6,CASQ2,CAV1,CAV2,CBL,CBLC,CCL2,CCL20,CCN1,CCN3,CCN5,CCNA2,CCNB1,CCND1,CCNE1,CCNG1,CD59,CD…	1972 (17)
COPS5	0.792	transcription regulator	Activated	3.533	0.0014	AMD1,ANP32E,APAF1,BAX,BUB1,CCNA2,CCNE1,CCNG1,CD247,CD82,CDC20,CDK4,CDKN2C,CEBPA,DCK,DEF6,DEPDC1,DIAPH3,DLGAP5,DTYMK,EPHA2,ERCC2,FBXO5,FGF13,GINS1,GSDME,H2AX,HELLS,HIF1A,HMGA1,HMGB2,HMOX1,HNRNPD,HNRNPU,HSPA4L,IL1A,IL6,INHBB,KIF11,LBR,LDHB,LMNB1,MAD2L1,MARCKS,MCM6,MELK,MRAS,MYC,NAP1L1,NBN,NINJ1,PAICS,PBK,PDE4B,PDE6G,PHLDA3,PLK3,PNP,RFC3,S100A4,SDCBP,SESN1,SLC12A2,SMC2,SMC3,SPHK1,SQLE,STAT3,SYNCRIP,…	1792 (20)
IL1A	3.195	cytokine	Activated	3.53	2.23e-13	ADAMTS1,ADAMTS5,ALDH1A1,ALDH1A3,APOD,ASIC1,ASIC2,BAX,BCL2,BCL3,BIRC3,BTN3A3,C3,C4A/C4B,CA2,CAMP,CCL2,CCL20,CCL27,CCN1,CCR2,CCR6,CD274,CD40,CD44,CD83,CLEC2D,CSF1,CTSK,CXCL1,CXCL2,CXCL3,CXCL5,CYP17A1,CYP1A1,CYP3A4,DPP4,EPO,F2RL1,F2RL3,FAS,FGF2,FGFR1,FOS,FOSL1,FTH1,GBP1,GNB4,GNRHR,HDC,HMOX1,HSD11B2,IAPP,ICAM1,IGFBP5,IL13,IL18,IL1A,IL1B,IL1R2,IL32,IL5,IL6,INHBA,ITGA5,ITGAV,ITGB1,ITGB3,JUNB,KIT,KITLG,…	1596 (14)
CDK8	1.743	kinase	Activated	3.487	0.00994	ANKRD37,CCNE1,CD44,CDH1,CTNNBIP1,CXCL1,CXCL2,EPCAM,ESRRB,FGF4,FGF5,KLF17,KLF4,MYC,POU5F1,SOX15,TBX3,TFCP2L1,TP73	1348 (19)
CHD1	-0.048	enzyme	Activated	3.464	0.000116	BCL2A1,CCL20,CXCL1,CXCL2,CXCL3,ICAM1,IL1A,IL1B,IL6,LIF,PTGS2,SOD2	411 (4)
AGT	-1.994	growth factor	Activated	3.42	2.32e-21	ACAT2,ACE,ACTA2,ACTB,ADAM12,ADAM23,ADAMTS2,ADAMTS5,ADAMTS8,ADD3,ADGRE1,ADM,AEBP1,AGER,ALDH1A3,ALOX15,AMBP,AMY2B,ANGPT1,ANGPT2,ANGPTL8,ANO1,ANXA3,APLN,AQP2,ARG1,ASPM,ATP1A1,ATP6V0A4,BAX,BCL2,BDKRB2,BDNF,BEX4,BMP6,BUB1,C3,C4A/C4B,C5AR1,CACNA1C,CACNA2D1,CAV1,CAV3,CCBE1,CCDC80,CCL2,CCN2,CCN3,CCN4,CCN5,CCNB1,CCND1,CCNE1,CCR2,CCR7,CD109,CD14,CD300C,CD44,CDC20,CDK1,CDK4,CDKN2A,CFI,CILP,CNN1,COL12A1,COL1…	2280 (18)
YAP1	1.811	transcription regulator	Activated	3.392	2.88e-09	ACACA,ACAT2,ACLY,ACSL4,ACTA2,ADAMTS1,ALDH1A2,ANKRD1,ANLN,ARG1,BAX,CAVIN2,CCDC80,CCL22,CCN1,CCN2,CCN5,CCNA2,CCNB1,CCND1,CCR7,CCRL2,CD274,CDC20,CDC6,CDH1,CDK1,CDK6,CGB3 (includes others),CGB7,CPT2,CRIM1,CSF1,CXCL2,CXCL3,DDAH1,DIAPH3,DTYMK,EGFR,EGR1,EGR2,ENDOU,FAM238C,FBXO32,FGF1,FLNA,FN1,FOS,GAB1,GINS1,H2AX,HAL,HMGCS2,ICAM1,ID2,IFIT2,IGFBP4,IL1A,IL1B,IL6,INHBA,ITGA5,ITGB2,JAK1,KCNH2,LAMTOR5-AS1,LAT…	1724 (25)
NRG1	16.787	growth factor	Activated	3.379	6.68e-14	ACHE,ACTN1,ANGPT1,ANGPT2,ANKRD1,AR,ASCL1,ATF4,AXL,BCL2,BDNF,BIN1,CAV1,CAVIN1,CAVIN2,CCN1,CCN2,CCND1,CCNE1,CDC20,CDH1,CDH4,CDKN2C,CHCHD3,CHRNE,CKS2,COL4A3,COL6A3,CRIM1,DDAH1,DDIT3,DUSP1,DUSP4,DUSP6,EEF1A1,EGR1,EGR2,ELF3,EMP2,ENO3,EPHA2,ERBB2,ERBB3,FABP5,FGF1,FGF2,FLNA,FN1,FOS,FSCN1,FSCN2,GAD1,GAS6,GATA4,GDF5,GLS,GPX3,GRB7,GUCY2C,HES1,HIF1A,HMGA1,HMOX1,HOXD3,IER2,ITGAM,ITGAV,ITGB2,ITGB3,JUNB,L1CAM,…	1711 (19)
CD36	-1.34	transmembrane receptor	Activated	3.358	0.00138	ACACA,ADGRE1,ARG1,AXL,CCL20,CCL27,COL4A1,CXCL1,CXCL3,CXCL5,DDIT3,ERN1,FAS,FGF2,ICAM1,IGFBP4,IGFBP6,IGFBP7,IL13,IL1A,IL1B,IL6,ITGAM,LIF,MMP1,MMP10,MMP13,MMP14,MMP3,MTTP,NLRP3,PLAU,PLAUR,PPARG,PPARGC1A,PTPN1,SERPINE1,TNFRSF10B,TNFRSF11B,UCP1,XBP1	1609 (15)
ZEB1	7.498	transcription regulator	Activated	3.353	1.61e-07	ABCA3,ALDH1A1,ANKRD1,CCN1,CCN2,CCR2,CD74,CDH1,CDKN2A,CXADR,ESRP1,ESRP2,FN1,GATA3,GRHL2,IFNL1,IL1B,ITGB4,KIT,KRT19,LAMC2,LOX,LOXL2,LPCAT1,MAP1B,mir-8,MMP1,MMP2,MMP9,MPZL2,MRC1,MUC1,NRP1,NRP2,OAS1,PLAU,PTGS2,RAB25,SERPINE1,ST14,TF,THBS1,TP63,TP73,VIM,XDH,ZEB1	1695 (19)
LTA	NA	cytokine	Activated	3.341	0.00421	CCL20,CD274,CD40,CD44,COL2A1,EGFR,ERBB2,FOXP3,HAS2,HDC,IL1B,IL5,IL6,ITGA5,ITGAV,ITGB1,ITGB3,PDCD1LG2,PDPN,PTGS2,RELB,SELL,TNFRSF11B,VCAM1	1631 (15)
ETV4	-1.964	transcription regulator	Activated	3.334	0.000109	ACTA2,B4GALT5,BAX,CAV1,CDH1,CDKN2A,ERBB2,FN1,GGT1,HPGD,HPSE,MET,MMP14,MMP9,PLEC,PTGS2,SPP1,TWIST1,VIM,WWTR1	1214 (7)
ANGPT2	-2.216	growth factor	Activated	3.315	0.000939	ABCC1,ACTA2,ADAM12,APIP,ARL4C,BCL2,C1R,COL18A1,COMT,CRYAB,CRYBB3,CYBB,CYP51A1,DDIT3,DNAJB4,EEF1B2,EGFR,ETS1,FAS,FKBP10,FN1,GATA4,HDAC2,HDAC4,HDAC5,HIF1A,HMOX1,HSP90AA1,HSPA2,HSPD1,ICAM1,IL18,IL1B,IL6,KPNA2,LMNB2,MAPK12,MGST1,MMP1,MMP2,MMP9,NOS3,NOX1,OLR1,PDGFRB,PLAU,PLG,POSTN,PPARA,PROS1,PTGES,PTGS2,RDH10,RPS6,SCNN1A,SCNN1G,SERPINE1,SERPING1,SLC12A3,SOD2,SOD3,SPTLC3,TCN2,TGFB1,THBS1,THBS2,TLR3,TL…	1307 (15)
Jnk	NA	group	Activated	3.255	7.39e-05	ACTA2,AGER,ALDH1A2,APLN,BAX,BIRC3,BMF,CCL2,CCL22,CCN2,CCND1,CCNE1,CCR7,CD40,CD44,CD83,CDH1,CDH2,CDK4,CELF2,CLDN2,CXCL3,DDIT3,DKK1,DUSP1,EGR1,ETS1,F2RL1,F3,FAS,FBXO32,FLI1,FN1,FOS,GJA1,HES1,HMOX1,HNF4A,ICAM1,IL12A,IL13,IL1A,IL1B,IL23A,IL5,IL6,ITGA4,ITGB7,KLF6,mir-21,MIR155HG,MMP1,MMP13,MMP14,MMP2,MMP3,MMP9,MRC1,MRC2,MUC8,MYC,NR4A1,OCLN,PLAU,PLAUR,PLG,PON2,POSTN,POU5F1,PTGES,PTGS2,SERPINE1,SOCS3,SO…	1173 (14)
SOX17	NA	transcription regulator	Activated	3.195	0.000145	CCND1,COL4A1,COL4A2,FOS,FOXA2,GATA4,GPT,HNF4A,KDR,LAMA1,LAMB1,NR2F1,POU5F1,SALL4,SLC38A4,SOX2,SOX7,SPARC,VIT	1518 (13)
NAMPT	0.41	cytokine	Activated	3.178	1.75e-08	ATXN10,AXL,BDNF,BIRC7,CCL20,CXCL1,CXCL2,EPHA2,FN1,IL16,IL6,ITGB1,MITF,MMP1,MMP3,MMP9,NELL2,NPY1R,PDGFRB,PEG10,POU3F2,PPARGC1A,SOCS2,TFAP2A,TFPI,TGFB1,TGFB2,TMSB15A,ZEB1	1289 (14)
FGFR1	6.074	kinase	Activated	3.152	8.95e-05	ADAMTS5,BAX,BGLAP,BMP4,BMP7,CCND1,DDIT3,EBI3,EEF1A1,EIF1AX,EIF3C,EIF5A,ERN1,FGF1,FGF2,FGF4,FGF5,FGFR1,FOS,HAS2,HES1,IL6,LIF,MMP1,MMP13,MMP14,MMP3,MSX1,MYC,NKX2-1,NR1H3,PITX1,PLAU,PLAUR,PPARA,PTGS1,PTGS2,RPS6,SLC2A2,SPARC,STAC3,TUBB3,ULBP1,VIM,XBP1	1392 (15)
H2AZ1	1.441	other	Activated	3.148	0.167	CCNA1,CCND1,CDK7,CEP55,CKAP2L,DLAT,DLGAP5,FOXA2,HNF4A,HPSE,IGFBP5,MYC,NOS3,PPARG,RPS6,SPC25,TOP2A
RABL6	-0.238	other	Activated	3.128	0.0549	ATXN1,BIK,BTG2,BUB1,CCNA2,CCNB1,CHEK1,CKS1B,CX3CL1,DAPK1,DRAM1,H2AX,HMOX1,MAD2L1,MELK,MYC,NCAPG,PBK,PMAIP1,PSME3,RFC3,TOP2A,TTK
PI3K (complex)	NA	complex	Activated	3.126	5.02e-08	ABCC4,ADAM12,ADAM28,ADRB2,ALOX5AP,APLN,ATF4,BCL2,BCL2A1,BIRC3,CCL2,CCN2,CCNB1,CCND1,CCNE1,CCT6A,CD274,CD44,CDH1,CDH2,CDK4,CNR2,CYBB,DAPP1,DDIT3,DKK1,DLL4,DUSP1,ETS1,FABP5,FBXO32,FLI1,FN1,FOS,FOSL1,FRY,FUT7,G6PD,GATA3,GCLM,GJA1,GLI1,GLI2,GSTP1,HAS3,HIF1A,HMOX1,ICAM1,IGFBP2,IL1B,IL23A,IL33,IL6,ITGAM,ITGB1,ITGB2,KDR,LCN2,LTBP2,MAFA,MAP2,MCAM,MEF2C,MITF,MMP1,MMP10,MMP13,MMP14,MMP2,MMP9,MRC1,MYC,NOS3,…	1566 (15)
OLR1	-7.516	transmembrane receptor	Activated	3.09	0.00982	ACE,CCL2,CCN2,CYBB,FN1,HAS2,HAS3,ICAM1,IL6,ITGAM,MMP1,MMP3,NCF2,NOS3,OLR1,OSCAR,SPP1,STRA6,TGFB1,VCAM1	1007 (16)
APOC1	5.713	transporter	Activated	3.057	0.0099	APOE,BCL2,CDH1,CDH2,FGF2,FSCN1,HSP90AA1,MYC,STAT3,ZEB1	1886 (20)
HOXA10	3.712	transcription regulator	Activated	3.048	5.46e-07	ACTB,ADM,ALAS2,ALDH1A1,ALDH1A2,ALOX5AP,ALPL,ALPP,APOE,ATP1A2,B3GALNT1,BCHE,CDH16,CFD,COL15A1,CSTA,CYBB,DKK1,DPP4,EGFR,EGR2,ENPP2,FN1,FZD5,GAS6,GJA1,HLA-DQA1,HLA-DQB1,HLF,HOXA11,HOXA5,HOXB3,HOXD9,HSP90AA1,ID2,IDH2,IGFBP3,IGFBP5,IL1R1,INMT,IRX3,ITGB3,KCNAB1,KLF9,KRT15,KRT4,LCN2,LTF,MAP1B,MAPK12,ME1,MEIS2,MICOS10-NBL1/NBL1,MSN,MYCN,MYLK,NCF2,NR4A1,PCP4,PDPN,PRKCD,PROS1,PTGER3,RNF227,RP2,SFRP4,SHD,SL…
Ige	NA	complex	Activated	3.036	7.68e-07	ACSL4,ACTN1,ADAMTSL4,AQP3,ARG1,BAIAP2,BCAT1,BCL2,BCL2A1,BCL3,BCL6,C3,CAV1,CCL17,CCL2,CCL22,CD40,CD53,CD74,CDK19,CEBPA,CHST8,CLCF1,CLEC4E,CLEC7A,CMPK2,COBLL1,COL18A1,CTSK,CX3CL1,CXADR,CXCL2,CXCL3,CYCS,DUSP4,DUSP6,E2F5,EBI3,EGR1,EGR2,ELMO1,FAS,FFAR2,FGD2,FHL2,FXYD6,FYN,GSN,HAVCR2,HDC,HIP1R,HMOX1,HSD17B12,HSPD1,ICAM1,IL13,IL1A,IL1B,IL33,IL5,IL6,ITGA5,ITGAV,JUNB,LIF,MALT1,MDFIC,MGST2,MYC,NABP1,NCF4,N…	1607 (14)
SPP1	17.61	cytokine	Activated	3.031	0.000162	ANGPT1,APAF1,ARG1,BAX,BCL2,CA2,CCL2,CCL20,CCND1,CCNE1,CCR2,CD44,CDC20,CDH1,CDH2,CXCL1,CXCL2,CXCL3,CXCL5,DSP,EGF,EGFR,EPDR1,ERBB2,FGFR2,FN1,FOS,HAS2,HMOX1,ICAM1,IL1A,IL1B,IL6,INSIG1,ITGA2,ITGAV,ITGB3,JAG1,LIF,LOX,MET,MMP1,MMP13,MMP14,MMP2,MMP9,MYC,MZF1,NOS3,NRCAM,OCLN,PLAU,PPARG,PTGS2,RUNX2,S100A4,S100A6,SC5D,SERPINE1,SERPINF1,SLC35C2,SOX8,SPARCL1,SPP1,SSB,TGFB1,TM7SF2,TNFSF11,VAT1,VEGFA,VIM	1639 (17)
TRADD	-1.848	other	Activated	3.023	0.000345	AR,BCL2A1,CCL2,CX3CL1,CXCL1,CXCL2,CXCL3,ICAM1,IL18R1,IL6,MMP9,RIPK2,RND1,TNFAIP2,TNFAIP3,VCAM1	825 (11)
SREBF2	-1.283	transcription regulator	Activated	3.01	2.56e-05	ACACA,ACLY,ALDOC,BMP4,CCN1,CCN2,CCNA1,CXCL1,CYP51A1,CYP7B1,CYP8B1,ELOVL6,FABP5,FABP6,FADS2,G6PD,GTF2I,ICAM1,INSIG1,IRS2,LIPA,LSS,MCM6,MSMO1,MTTP,NLRP3,PCSK9,PDX1,PLIN2,PPARG,PTCH1,RARRES2,SC5D,SQLE,SREBF1,STAR,STARD4,TFF3,THRSP,TM7SF2,VCAM1	1318 (21)
LLGL2	-6.056	other	Activated	2.985	4.89e-08	ANKRD1,AXL,CCN1,CCN2,CDKN2C,CRIM1,DUSP1,EMP2,FSCN1,GAS6,GLS,ITGB2,LHFPL6,NDRG1,SERPINE1,SGK1,SH2D4A,SHCBP1,SLIT2,TGFB2,TNNT2,TOP2A
CCR5	NA	G-protein coupled receptor	Activated	2.984	0.0893	BAX,CXCL2,CXCL3,F3,FAS,FOS,IL12A,IL1B,IL23A,IL5,IL6,MMP9,SERPINA1,SLPI,TNFRSF1B
ZEB2	3.195	transcription regulator	Activated	2.973	0.00235	ALPL,AXL,CASP6,CCND1,CD7,CDH1,CDH2,CDK4,CDK6,CDKN2A,CYP4F3,ESRP1,ESRP2,GAB2,ID2,INPP5D,KLRG1,KRT19,mir-8,MITF,MMP1,MMP2,MYC,NKX2-1,PLCG2,SELL,SFRP1,VCAM1,VIM	1296 (17)
NfkB-RelA	NA	complex	Activated	2.969	0.16	BCL2,CCL2,CXCL3,ICAM1,IL1B,IL6,MYC,PTGS2,VCAM1
Smad2/3-Smad4	NA	complex	Activated	2.959	0.00208	ACTA2,BCL2,CCN2,CDH1,CDH2,GLI2,HMGA2,IGFBP3,IGFBP5,JAG1,MMP13,MYC,SERPINE1,SMAD7,VIM	1214 (19)
EIF4E	1.43	translation regulator	Activated	2.933	0.00427	ADAMTS15,ADAMTS16,ARL11,BCL2,BIK,CAPG,CBLC,CCND1,CD70,CDK4,CDKN2A,CEBPA,CKS2,CLEC7A,CSF1R,CUL2,CYBB,DPYD,EGFR,EP300,EREG,ESR1,FGF2,FGF5,FN1,FOSL1,FREM2,GPX3,HIF1A,HLA-A,HLA-DQB1,HMOX1,IFIT2,IGFBP4,IL18,IL1A,IL33,INSIG1,KLF13,LAG3,LAT2,LSM5,LSM6,MMP3,MMP9,MYC,NLGN1,NOL3,NRAS,NRP1,PDS5B,PGF,PIM1,PLAUR,PRPS1,PTGES3,PTPRC,RPL19,SERTAD1,SKP2,SLC11A1,SLC2A5,SLC6A4,SLCO2B1,SPHK1,STK25,SVIL,TNC,TRIP6,UPP…	1685 (19)
TMPRSS2-ERG	NA	fusion gene/product	Activated	2.893	6.95e-18	ADAMTS12,ART4,B3GNT3,C15orf48,C16orf74,CALB2,CARD6,CBX2,CCNB1,CDH1,CHAC1,CREB3L1,CSAG1,CSAG2/CSAG3,CSTA,CTH,DDIT3,DGKB,DNAJA4,DPYD,DPYSL5,DYSF,EREG,FAM133A,FHOD3,FOXP2,FRY,FSCN1,GNB4,GNG11,GPRC5B,GSTP1,HCAR1,IGFBP6,IL1A,INHBA,KLF9,KRT16,LFNG,LINC02901,LOC284344,LONRF2,LOXL2,LTBP2,MAGEA12,MME,MMP9,MSLN,MYC,MYEOV,OASL,OSBPL6,P2RY2,PCK2,PIM1,PLXNA2,PPARG,PRSS23,PSG1,PSG8,PSG9,RAB39B,RNF144B,ROBO3,RO…	1613 (13)
SOX7	3.22	transcription regulator	Activated	2.887	0.00515	ASCL1,CALCRL,CNFN,COL4A1,COL4A2,DLL4,DLX3,ENG,EPHB2,FGFR1,GBX2,GRHL3,IRF6,KDR,KRT7,MMP14,MMP2,MSX2,OVOL1,PAX2,PLAU,PPL,PRKCA,SPRR1A,SPRR3,STC1,VASH1
Ifn gamma	NA	complex	Activated	2.882	0.0564	APOBEC3G,BGLAP,BMI1,CASP1,CCL2,CDKN2A,CYBB,ESR1,FAS,GBP1,ICAM1,IFI44L,IGFBP4,IGFBP5,IL1B,IL32,IL33,LGALS9,LIF,MMP9,MYC,MYD88,PCDH7,PMAIP1,PPARG,SOCS3,STAT1,TACR2,TGFB2,TLR3,TLR4,TNFRSF13C
IL2	NA	cytokine	Activated	2.87	1.01e-07	ABCB4,ABCC1,ADAM19,APOBEC3G,ARC,ARHGAP11A,ARHGAP25,ARHGAP32,ARHGAP8/PRR5-ARHGAP8,ARHGEF3,ARHGEF6,ARNT2,AUTS2,BAX,BCL2,BCL2A1,BCL6,BIRC3,C3,CALCA,CAMK2N1,CAPG,CARD6,CASP1,CASP4,CCL17,CCL2,CCL22,CCND1,CCNE1,CCNG1,CCR2,CCR6,CCR7,CD160,CD247,CD274,CD40,CD44,CD59,CD74,CD83,CD8A,CDC6,CDH1,CDK4,CDK6,CDKN2C,CEBPA,CGAS,CHN2,CLSPN,CORO2A,CRMP1,CSF1,CSF1R,CTSC,CTSW,CXCL3,CYCS,CYP1A1,DAP,DAPK1,DAPK2,DDX21,DE…	1399 (17)
CTNNB1	-0.43	transcription regulator	Activated	2.868	8.41e-18	ABCB1,ABCC1,ABHD12B,ACACA,ACADS,ACAT2,ACLY,ACTA2,ACTB,ACTR3,ADGRG2,ADGRV1,ALDH1A1,ALDH1A2,ALDH1A3,AMIGO1,APCDD1,APOD,AQP4,AQP5,AR,ARMH4,ASCL1,ASCL2,BAMBI,BCL2,BDNF,BGLAP,BMF,BMP4,BMP7,CA9,CADM1,CALM1 (includes others),CBLN1,CCL22,CCN1,CCN2,CCN4,CCNA1,CCNA2,CCND1,CCNE1,CCRL2,CD274,CD4,CD44,CDH1,CDH11,CDH16,CDH2,CDK7,CDKN2A,CEBPA,CFD,CLDN2,CLU,CNTFR,COL2A1,COL4A1,COL4A2,COL4A6,CPT1B,CPT2,CRIP1,CRYB…	1885 (18)
ERK	NA	group	Activated	2.867	2.62e-12	ACP5,ACTA2,ACTN1,ADAM10,ADGRG6,AGER,APOBEC3G,AXL,BAX,BCL2,BGLAP,BMF,BTG2,CAV1,CCK,CCL2,CCN2,CCND1,CCNE1,CDH1,CDK4,CKS2,CLDN4,CLU,CTSK,CTTN,CXCL1,CXCL2,CYP1A1,DIO2,DPYSL2,DUSP1,DUSP4,EGFR,EGR1,EGR2,EPAS1,EPHA2,EREG,ESR1,ETS1,FAS,FGF2,FN1,FOS,FOSL1,FOXP3,GDF9,HAS3,HEY1,HMGA1,HMOX1,HOXA1,ICAM1,IFNAR2,IL12A,IL1B,IL23A,IL6,INPP1,IRS1,ITGA2B,ITGAM,ITGAV,ITGB2,ITGB3,JAG1,JUNB,KYNU,LAMB1,LCN2,LIF,MAFB,MA…	1634 (16)
CEBPB	-0.907	transcription regulator	Activated	2.863	2.29e-07	ABCB1,ACTA2,ADM,AKR1B10,AKR1C3,ALDH1A1,ALDH1A2,ALOX5AP,ANTXR1,APCDD1,APLN,ARG1,BCL2,BCL2A1,BDNF,BGLAP,BHMT,BLNK,C3,CCL2,CCNA2,CCND1,CCNE1,CCRL2,CD14,CD274,CD74,CDC20,CDC6,CDH3,CDK1,CDK4,CDKN2C,CDO1,CEBPA,CFD,CHEK1,CIRBP,CLEC4E,COL5A2,CSF1R,CTSC,CXCL2,CXCL3,CXCL5,CYP17A1,CYP19A1,CYP1A1,CYP24A1,CYP27B1,CYP3A4,DAPK1,DDIT3,DEGS1,DEK,DEPDC1,DHFR,DHRS1,DHX9,DIAPH3,DLGAP5,DLX3,EDIL3,ENTPD2,EPHA7,F7,FAS,…	1749 (20)
CD40	2.24	transmembrane receptor	Activated	2.82	0.00159	ANPEP,APOBEC3G,ATF4,BAX,BCL2,BCL2A1,BCL6,BIK,BIRC3,CCL17,CCL2,CCL22,CCNA2,CCND1,CD22,CD40,CD44,CD70,CD83,CD8A,CDK4,CDK6,CLEC2D,CNR2,CSF1,CX3CL1,DAPP1,DUSP1,DUSP6,ERN1,F3,FAS,FOS,HLA-DQB1,ICAM1,ICOSLG/LOC102723996,IL12A,IL18,IL1A,IL1B,IL2RB,IL4I1,IL4R,IL6,ITGAL,ITGAM,ITGB1,ITGB2,JCHAIN,KLF4,KLF9,LGALS3,MAP3K14,MET,MMP14,MMP3,MMP9,MYC,PIM1,PRF1,PTGER2,PTGS2,RGS13,SELL,SERPINE1,SMAD7,SYVN1,TAP2,TNFA…	1750 (17)
TWIST1	9.321	transcription regulator	Activated	2.819	2.54e-19	ACTA2,ADAMTS1,ALDH1A1,APOD,AR,ASPM,AXL,BAX,BCL2,BGLAP,BMI1,C3,CBX2,CCDC3,CCK,CCL2,CCN4,CD40,CD44,CDH1,CDH2,CDKN2A,CHAD,CHRDL2,CLDN4,CLU,COL2A1,COL6A1,DKK3,DNM1,DPYSL3,EGFL6,EMP3,ENPP3,EPCAM,ESR1,ETS1,FAS,FAT4,FBN2,FCGBP,FGFR2,FIBIN,FMOD,FN1,FOS,FOSL1,FOXC2,FREM2,GLI1,GSN,HEG1,HOXD10,IGFBP4,IGFBP5,IL1B,IL6,ITGA8,ITGB3,KCNN4,KIT,MET,MME,MMP1,MMP2,MRC2,MXRA8,NT5E,OLFML3,PAM,PAMR1,PDZD2,PRKD1,PRRX2,P…	1898 (27)
IL4R	2.212	transmembrane receptor	Activated	2.813	0.00689	ALOX15,ARG1,CCL17,CCL22,CD14,EGR2,FAS,FXYD3,GATA3,GCSAM,IL12A,IL12RB2,IL13,IL13RA2,IL1B,IL5,IL6,JCHAIN,MUC5B,PPARG,PPARGC1A,RUNX2,SOCS3,SOX2,UCP1	1163 (15)
ESR2	-0.024	ligand-dependent nuclear receptor	Activated	2.807	8.78e-19	ABCC11,ABCE1,ADAMTS1,ADAMTS5,ADORA1,AJUBA,AK7,AKAP12,ANK1,ANPEP,APOE,AQP3,AR,ARHGDIB,ARID5B,ARNT2,BAMBI,BCAT1,BCL2,BIN1,BMP4,BMP5,BTG2,C3,CA12,CA2,CABP7,CACNA1D,CALU,CASP14,CAV1,CBX3,CCL2,CCL20,CCL28,CCN1,CCN2,CCN3,CCN5,CCNA2,CCND1,CCNE1,CCT3,CDH1,CDH2,CDK4,CDK6,CDKN2C,CES1,CHEK1,CHRM1,CKS1B,CLDN1,CLDN11,CLDN4,CLU,CNN1,CNNM1,COL11A1,COL13A1,COL16A1,COL5A3,CPM,CRIM1,CRLF1,CRYZ,CSF1,CXCL17,CXCL2,CY…	2175 (17)
TNFSF14	3.571	cytokine	Activated	2.807	0.000391	BIRC3,CCL20,CD40,CDH1,CXCL1,CXCL3,CXCL5,F2RL1,HIF1A,ICAM1,IL13,IL6,INHBA,LIPC,MMP9,NT5E,POSTN,TGFB1,VCAM1	1162 (12)
HNF1A-AS1	4.174	other	Activated	2.804	0.0833	CDH1,CDH2,CEP55,H2BC21,H2BC5,HJURP,HMGB2,NCAPG
Lymphotoxin	NA	complex	Activated	2.8	0.0609	CCL2,ICAM1,IL1A,IL1B,IL6,MMP1,MMP3,TIMD4,VCAM1
SUCNR1	NA	G-protein coupled receptor	Activated	2.781	0.109	ACTA2,COL4A2,COL5A2,IL1B,ITGB1,LAMB1,LAMC1,NID1
ROR1	4.459	kinase	Activated	2.773	4.47e-08	AXL,CCN1,CCN2,CDH1,CDKN2C,EMP2,GAS6,GLS,ITGB2,KRT19,LHFPL6,MAP1B,MAP2,MDFIC,NDRG1,SERPINE1,SGK1,THBS1,TJP1,TNNT2,TOP2A,VIM,ZEB1	1203 (18)
P2RX4	-1.275	ion channel	Activated	2.772	0.000462	BDNF,CXCL2,CXCL3,ICAM1,IL1B,IL6,MMP3,MMP9	1273 (19)
BRAF	-0.266	kinase	Activated	2.76	0.000327	ADGRL3,ASCL1,ATF4,B3GNT5,B4GALT5,BIRC3,BMF,CCND1,CCR2,CD33,CD40,CDH1,CDH2,CDK1,CDKN2A,CPM,CSF1,CSF1R,DDIT3,DSE,DUSP4,EGR1,EPAS1,EPCAM,ERBB3,F3,FOXD3,GALNT18,GALNT3,GCNT2,GGT5,GXYLT1,HIF1A,ICAM1,IL1A,IL1B,IL6,ITGB1,LAMB1,LAMB3,LAMC2,mir-221,mir-8,MITF,MME,MMP1,MMP14,MMP9,MSLN,MYC,NGFR,NT5E,OSTM1,PCDHGC3,POMK,POU3F2,PRKN,SDC1,SERPINE2,SLC5A5,SLC6A14,SLC6A15,SPRY4,ST3GAL1,ST6GALNAC2,TACSTD2,THBS1,TN…	1694 (19)
SNAI2	0.921	transcription regulator	Activated	2.754	4.75e-08	ANKRD1,AR,AXL,BGLAP,BMI1,CCN1,CCN2,CCND1,CDH1,CDH2,CDH3,CLDN1,COL2A1,DKK1,DSP,EGR2,EPCAM,FN1,HPGD,IBSP,ID4,ITGB1,ITGB4,L1CAM,MEF2C,mir-8,MMP14,MMP9,MUC1,OCLN,RUNX2,SOX10,STAT3,TP63,TRPS1,TWIST2,VDR,VIM	1227 (25)
PADI2	0.967	enzyme	Activated	2.728	0.00193	ADAMTS9,CXCL2,CXCL3,IL6,let-7,mir-23,mir-29,MYC,PTGS2,RAB6B,TNFRSF1B,VIM	1212 (11)
TP53COR1	NA	other	Activated	2.728	0.00444	APAF1,BAX,BIRC3,CASP1,FAS,IL1B,PLK2,PMAIP1,SOD2,TNFRSF10B,TOP2A	1549 (16)
TERT	-0.779	enzyme	Activated	2.727	1.29e-12	AFAP1L1,ALDH1A3,AR,BAX,BMI1,BTBD11,CALD1,CALU,CAV1,CCN2,CCND1,CCNE1,CDKN2A,CHEK1,COL5A2,CTSC,DNER,DUSP6,EFEMP1,EGFR,EIF5A2,ELK3,EREG,ETS1,F2RL2,FAM167A,FGF2,FRMD6,FUT4,GSN,HMGB1,HOXB6,HTRA1,ICAM1,IFIT2,IGFBP4,IL13,IL1B,IL6,IQGAP2,ISG15,ITGAV,KRT19,MMP1,MMP10,MMP14,MMP2,MMP3,MMP9,MTHFD1L,MX1,MYC,NOS3,NUCKS1,PALM2AKAP2,PARP1,PCDHGA11,PCDHGC3,PDGFC,PLOD2,PLTP,POU5F1,PRSS23,PRXL2A,PSCA,PTGS1,PTGS2,RR…	1335 (18)
S100A9	-12.935	other	Activated	2.715	9.76e-09	ABCG1,ACSS1,ADAMTS1,ADAMTS5,AKAP12,ALDH1A1,ALPL,APLN,BCHE,BCL3,BMF,C3,CASP1,CCN5,CCNB1,CCND1,CD274,CDH3,CHDH,CPM,CXCL3,DDC,DYRK3,ELN,ENPP2,ENTPD2,EPCAM,FAS,FCGR2A,FOSL1,FXYD1,GFRA3,GJB2,GPRC5A,ICAM1,IL1B,IL33,IL6,ISG15,ITGAM,ITGB4,KCNMA1,LTBP1,MMP1,MMP13,MMP14,MMP2,MMP3,MMP9,MYC,MYCT1,NGFR,NRG1,OLR1,PCDHGB5,PDGFC,PER1,PLAU,PLK3,POSTN,PRSS12,PTGES,RAB20,ROBO2,S100A8,S100A9,SDCBP2,SEMA3B,SGK1,SHC3,…	1130 (18)
ITGA11	-1.999	other	Activated	2.706	0.000169	ACTA2,CCN2,COL8A1,FN1,INSIG1,MMP13,MMP14,MMP3,PDGFRB,SPARC,SPP1,TGFB1,THBS1,TNC	1121 (7)
C5	-1.118	cytokine	Activated	2.705	0.000689	ACTA2,BCL2,BCL6,BCL6B,C5AR1,CCL2,CCND1,CCNE1,CD59,CDH11,CSF1,CXCL1,CXCL2,CXCL3,CYBB,CYP3A4,EGR1,ERN1,F3,FCGR2A,FN1,ICAM1,IL12A,IL13,IL18R1,IL1A,IL1B,IL23A,IL5,IL6,ITGAM,ITGB2,MET,MMP1,MMP3,MMP9,NFIX,NGF,PLK3,SERPINE1,SMAD7,ST6GAL1,TGFB1,TNFAIP2,TNFAIP3,VCAM1,VEGFA,VEGFC,ZFP36	1511 (14)
LDL	NA	complex	Activated	2.703	8.96e-07	ABCG1,ADCY1,APOE,AXL,BCL2,BCL2A1,C3,CAMK2B,CASP1,CASP10,CASP6,CCL2,CCL20,CCN2,CCND1,CCR2,CCR7,CD40,CDK1,CDKN2A,CTSK,CXCL1,CXCL2,CXCL3,CYBB,CYP2J2,DDIT3,DLL4,DUSP1,EDNRB,EGR1,ELF5,ERBB2,F3,FAS,FOS,GAS6,GCLM,GJA5,GNAI1,GTF2I,HAS2,HAS3,HIF1A,HMOX1,HSPA6,IBSP,ICAM1,IFIT2,IFITM1,IGFBP2,IGFBP3,IGFBP4,IL1A,IL1B,IL6,INSIG1,IRAK3,ITGAV,ITGB3,LAMB3,LIMS1,mir-23,MMP1,MMP14,MMP16,MMP2,MMP3,MMP9,MX1,NLRP3,NOS…	1733 (13)
TLR7	7.831	transmembrane receptor	Activated	2.699	0.00066	BANK1,BCL2,BCL2A1,CALCA,CCL2,CCL20,CCNB1,CCND1,CCR7,CD274,CD300A,CD40,CD44,CD70,CD83,CFH,CHST9,CPA4,CPEB2,CXCL1,CXCL2,CXCL3,DIO2,DKK1,EDRF1-DT,FAM181B,FGF2,FOSL1,FOXN4,HOATZ,ICAM1,IFI35,IFI44L,IFIT3,IFITM1,IL12A,IL13,IL1B,IL1R1,IL21R,IL23A,IL4I1,IL6,INPP5D,IRF9,ISG15,ISG20,JUNB,KCNH1,KCNMA1,LHFPL1,LRRC34,MLPH,MUSK,MX1,MX2,MYD88,MYLK3,NCF4,OAS2,PLAU,PTCHD1,PTPN6,RGS4,RPL26,RSAD2,SLC12A3,SOD2,SPRY4…	790 (13)
NFKB1	1.807	transcription regulator	Activated	2.694	1.59e-07	ABCB1,ADORA1,AHRR,AKR1B1,ANKRD1,ANKRD2,APOE,AR,ARG1,ARNTL2,BAMBI,BAX,BCL2,BCL2A1,BCL3,BIRC3,BLK,BTG2,CASP4,CCL17,CCL2,CCL20,CCL22,CCN1,CCN2,CCND1,CD274,CD40,CD44,CD59,CD82,CEBPA,COL2A1,CRMP1,CSF1,CTSB,CX3CL1,CXCL2,CXCL3,CYBB,DLL4,DUSP1,EBI3,EGFR,EGR1,EHF,ELF3,ENPP2,EPAS1,FABP6,FAS,FN1,FOS,FOXP3,FSCN1,GATA3,GBP1,GFRA1,GJA1,GRK5,HAS2,HMOX1,HOOK2,ICAM1,ICOSLG/LOC102723996,IFNL1,IGFBP3,IGKC,IKBKB,IL1…	1523 (13)
SNAI1	-1.286	transcription regulator	Activated	2.688	1.85e-21	ACTN1,ACTR2,ACTR3,ADD2,AFAP1,ANKRD1,AXL,BGLAP,BMP4,BMP5,CCL2,CCN1,CCN2,CCND1,CCNE1,CDH1,CDH2,CDH4,CDK4,CFL2,CGN,CHRDL2,CLCA2,CLDN1,CLDN12,CLDN3,CLDN4,CLDN7,COL2A1,CTTN,CXADR,CYP19A1,DKK1,DPYSL3,EPCAM,ESPN,ESRP1,FLNA,FLNC,FMNL2,FN1,FOS,FOSL1,FOXC2,GDF9,GLI1,GLI2,GSN,HNF4A,HPGD,IBSP,ID4,IL23A,IL32,ITGA2,ITGB1,L1CAM,LIF,MLXIPL,MMP14,MMP9,MSI1,MUC1,OCLN,OLIG1,OLIG2,PARVB,PFKP,POU5F1,PTGS2,RAB25,RUNX2…	1821 (19)
MYBL2	1.404	transcription regulator	Activated	2.68	0.00563	BCL2,BIRC3,BUB1,CASP6,CBX4,CCNA1,CCNA2,CCNB1,CCND1,CDK1,CDKN2A,CEBPA,CLU,ELN,FGF4,HSPA8,IGFBP5,ITGB1,MYC,TFEC,TOP2A	1083 (17)
USF1	0.058	transcription regulator	Activated	2.668	0.00674	ACP5,AKAP12,APLN,BAX,CDK4,CEBPA,CPT1B,CYP19A1,DUSP1,FBXO32,GATA3,GATA5,GHRL,HOXB4,IGF2R,IGFBP3,MC1R,MS4A1,P4HA1,PDX1,PRKG1,PTGS2,RORC,SERPINE1,SLC22A2,SPEG,SPP1,SYNPO,TGFB1,TNFAIP3,UCP2,XCL1	605 (7)
GRB2	0.255	other	Activated	2.668	0.119	ACTA2,ASCL1,CNFN,DLX3,GATA4,GBX2,GRHL3,IL6,IRF6,KRT7,MSX2,OVOL1,PAX2,PLAU,PPL,PTPN11,SPRR1A,SPRR3
POU5F1	-3.177	transcription regulator	Activated	2.66	1.66e-08	ALDOC,ANGPT1,APAF1,APCDD1,ASCL1,ATP6V0A4,B3GNT7,BAX,BCL2,BCL2A1,BIK,BIRC3,BMI1,BMP4,BMPER,BMPR1A,BNIP3L,CARD6,CASP1,CASP10,CASP14,CASP5,CASP6,CCL20,CCND1,CD274,CD40,CD70,CDH1,CDH2,CHEK1,CIDEB,CLDN7,CNFN,COBLL1,CST6,CTSB,CXCL3,CXCL5,DAPK1,DLX3,DLX4,DLX5,DSP,DUSP1,DUSP4,EFEMP1,EPCAM,EPHA2,ESRRB,FAS,FGF4,FGF5,FOXA1,FOXA2,FOXD3,FOXE1,FUT4,GAA,GADD45G,GATA3,GATA4,GBP4,GBX2,GLI2,GOLGA6A (includes other…	1709 (21)
Vegf	NA	group	Activated	2.659	8.88e-20	ABCB1,ACE,ACTA2,ADAM10,ADAMTS1,ADGRF5,AKAP12,ALOX5AP,ANGPT2,ANGPT4,ANGPTL4,ANPEP,APAF1,APLN,AQP4,ARHGAP18,ARHGEF17,BAX,BCL2,BCL2A1,BIRC7,BMP2K,BMP7,BNC1,BUB1,C6orf58,CA2,CALCRL,CALM1 (includes others),CASP1,CCN1,CD40,CD44,CDC20,CDC6,CDH1,CDK1,CDKN2A,CDKN2C,CKS1B,CLCF1,CLDN1,CNN1,CNTFR,COL4A3,CRLF1,CRY1,CRYAB,CUL2,CXCL1,CYYR1,DCBLD2,DDIT3,DDX3X,DENND2D,DIAPH2,DIO2,DLL4,DPF3,DTYMK,DUSP4,DUSP6,EDA,E…	1431 (17)
PLAUR	2.004	transmembrane receptor	Activated	2.656	3.65e-06	ACTA2,C5AR1,CCL2,CCND1,CDH1,CDH2,CDK4,CTSB,CXCL3,CYBB,FOSL1,ITGAM,ITGB1,JUNB,KDR,MMP2,MMP3,MMP9,MYC,PLAU,PLAUR,PLG,SCN2A,VIM	1227 (18)
CD14	-5.23	transmembrane receptor	Activated	2.656	0.397	BCL2A1,CCL2,CXCL2,CYP27B1,F3,GPT,ICAM1,IL1B,IL1R1,IL6,ITGB1,PTGS2,SOCS3,TGFB1,TNFAIP3,VCAM1
E2F3	1.787	transcription regulator	Activated	2.644	0.000231	AKR1C1/AKR1C2,AKR1C3,BMI1,CA12,CAV2,CCL20,CCNA1,CCNA2,CCNB1,CCND1,CCNE1,CDC6,CDCA4,CDK1,CDKN2A,COL18A1,CXCL1,DEK,DHFR,ELF3,FBXO5,FGF2,FGFR2,FOXN1,H2BC11,H2BC8,HMGB2,HOXB9,HSPD1,INHBA,L3MBTL4,LAMA4,LBR,let-7,MAD2L1,MALAT1,MCM6,mir-221,mir-23,mir-24,mir-27,MT1F,MT1G,MT1X,MYC,MYCN,NEAT1,NECTIN1,NUCKS1,PCLAF,POLA2,PTGER3,PTMA,RBPMS,RRM1,RRM2,S100A8,SERPINE1,SPARCL1,STAG3,THBS1,TIMP3,TMPO,TNFAIP2,TP73…	1528 (19)
collagen type i (family)	NA	group	Activated	2.626	0.00131	ABCC1,CCL2,CDH2,CFL2,FRMD6,HNF4A,HOTAIR,LGALS4,MMP13,SERPINE1,SPARC,TGFB1I1,TWIST1,TWIST2,ZEB1	830 (12)
SNHG11	-1.357	other	Activated	2.626	0.0155	AK4,CCNB1,CDH2,CDK4,MYC,TWIST1,VIM
BSG	-0.96	transporter	Activated	2.622	0.000155	ALDOB,CCL20,CCND1,CDH1,CDH2,CIP2A,CXCL3,EPAS1,HIF1A,IL18,IL1A,IL1B,KDR,MMP1,MMP2,MMP3,MMP9,PLAU,PLAUR,PRAP1,SERPINE1,TGFB1,TJP1,VEGFA,VIM	1746 (20)
IL36B	NA	cytokine	Activated	2.61	0.0596	CCL20,CD40,CD83,CXCL1,IL12A,IL18,IL1B,IL23A,IL6,NFKBIZ
MLXIPL	-3.182	transcription regulator	Activated	2.605	0.351	ACACA,ACLY,ADGRE1,CEBPA,DHRS7B,ELOVL6,FGF21,GPAT3,GPD1,HIF1A,HMGCS2,MLXIPL,MRC1,NR1D1,PLIN1,PPARA,PPARG,PPARGC1A,PYGL,RGS16,RPL17,RPL19,RPL21,RPL23,RPL26,RPL41,RPL6,RPL7,RPL9,RPS2,RPS23,RPS24,RPS3,RPS6,RPS9,RPSA,SLC2A2,SREBF1,THRSP,UCP1
ELAVL1	0.932	other	Activated	2.602	0.00805	ACHE,ACTA2,APOD,ASCL1,BATF,CACHD1,CALM1 (includes others),CCNE1,CD83,CDC6,CDH1,CDH2,CEBPA,CENPA,CFD,CLDN1,CLDN3,CYP51A1,DCDC2,DUSP1,FAM83B,FCGR2A,FLNA,FOS,FOXP3,GATA3,GLIPR1,HIF1A,HLA-A,HLA-DRB5,HMOX1,HNRNPD,HOTAIR,HSPA2,IFITM3,IL12RB2,IL13,IL1R1,IL1R2,IL6,IRF9,JCHAIN,KIF11,KIF18A,mir-8,MYC,NCAPG,NUF2,OAS1,OAS2,PBK,PLCG2,PRKN,PRLR,PTGS2,PTMA,PTPRC,PTPRN2,RORC,RPS6,RUNX2,SLC39A5,SLC7A7,STAT1,STAT3…	1651 (21)
ZFTA-RELA	NA	fusion gene/product	Activated	2.6	4.14e-05	BCL2,BCL3,BIRC3,BMP2K,CASP4,CD44,CSF1,CX3CL1,CXCL2,CXCL3,FN1,FTH1,ICAM1,IL4R,IL6,L1CAM,NPY1R,PRKCD,PTGS2,RELB,S100A6,SMAD7,STAT5A,TGM2,TNFAIP3
LHX2	4.99	transcription regulator	Activated	2.596	0.0441	BDNF,DIO2,EDN2,FOXJ1,LIF,NCAM2,OMP,RARRES2,ROBO2,ROBO3,SIX3
MAPK14	0.184	kinase	Activated	2.595	5.32e-09	ACP5,ACTA2,ALOX5AP,ANKRD1,ATP2B4,BAX,BCL2,BGLAP,CCL2,CCNA2,CCNB1,CCND1,CCR7,CD40,CD83,CDH1,CDKN2A,CRYAB,CYP51A1,DKK1,DUSP1,DUSP6,EFEMP1,EGFR,EPO,EREG,F3,FAS,FGFBP1,FN1,FOS,GJA1,HAND2,HAS2,HMOX1,HTR7,ICAM1,IL12A,IL13,IL18,IL1B,IL5,IL6,ITGB8,IVL,JUNB,KDR,KITLG,MAOB,MAPT,MEF2C,MMP1,MMP13,MMP3,MMP9,MUC5B,NGFR,NRP1,PLA2G5,PLAU,PLAUR,PPARGC1A,PPARGC1B,PTGES,PTGS2,RUNX2,SGK1,SH2D2A,SHC1,SLC18A3,SLC8A1,S…	1566 (14)
RET	-5.558	kinase	Activated	2.589	3.55e-06	ATF4,BCL2,BRD2,CCL2,CCL20,CCN3,CCND1,CLU,CRYAB,CSF1,CTSB,DNAJA1,DPYSL2,DUSP6,EDNRB,EGR1,ELN,FOS,GFRA1,GJA1,HDAC5,HSP90AA1,HSPA8,HSPD1,HSPH1,IL13,IL1B,IL5,IL6,ISL1,LOX,MAF,MET,MMP1,MMP10,MMP14,MMP3,MMP9,NTF3,PER3,PLAU,PLAUR,PLOD2,PMAIP1,PRNP,PTPN13,REEP6,RET,RNF19A,RTN4,S100A9,SCARA3,SDK1,SELL,STC1,TAGLN3,TGFB2,TIMP3,TNC,TNNI1,TNNT2,VGF,ZNF580	1393 (15)
F2R	-0.292	G-protein coupled receptor	Activated	2.577	2.26e-11	ANGPT1,ANGPT2,CASP4,CCL2,CCN1,CCN2,CCND1,CD44,CDH1,CDH11,CLDN3,COL13A1,CXCL3,DSP,DUSP1,EGR1,ESR1,F3,FGFR2,FN1,FOS,GJA1,HMGA2,HMOX1,ICAM1,IGFBP7,IL1B,IL6,KDR,KRT19,LAMB1,LAMB3,LDHB,MCAM,MMP2,MMP9,NR4A1,PGR,PLAU,PLAUR,PTAFR,PTGS2,S100A4,SERPINB5,TAGLN,TFPI,TFPI2,TGFB1I1,TGFB2,TGM2,THBS1,TJP1,TJP3,TNFAIP3,VCAM1,VEGFA,VEGFC,VIM	1552 (16)
TGIF1	0.498	transcription regulator	Activated	2.575	0.109	CXCL1,CXCL2,CXCL3,IL1B,IL6,STRA6,STRA8,XCL1
LIN9	1.589	other	Activated	2.57	0.0228	BGLAP,BUB1,CCNA2,CCNB1,CDC6,CDK1,CDKN2A,CEP55,DLGAP5,TMPO
NR0B1	NA	ligand-dependent nuclear receptor	Activated	2.569	1	AR,CYP17A1,CYP19A1,ESRRB,HSPA4L,LOXL1,MLXIPL,SREBF1,STAR
NFkB (complex)	NA	complex	Activated	2.564	5.92e-13	ABCB1,ABCG1,ADAMTS9,ADGRE1,ADM,ADRA2A,AGER,ALDH1A3,ALDH1B1,ANKRD1,APOE,AQP5,B3GNT5,BAMBI,BATF,BAX,BCL11A,BCL2,BCL2A1,BCL3,BDNF,BEX1,BIRC3,BMI1,C1R,C3,CAMK2D,CAMP,CASP1,CASP4,CAV3,CBR3,CCK,CCL17,CCL2,CCL20,CCL22,CCN1,CCN2,CCNB1,CCND1,CCR2,CCR7,CD274,CD40,CD44,CD7,CD74,CD82,CD83,CDH1,CLCF1,CLEC4E,CLU,COL18A1,COL2A1,CSF1,CX3CL1,CXCL1,CXCL2,CXCL3,CXCL5,CYBB,CYP3A4,DDIT3,DRD2,DTX3,EDNRB,EGFR,EGR1,EHF,…	1629 (14)
TLR4	6.401	transmembrane receptor	Activated	2.563	1.52e-05	ACP3,ADM,AGER,ARID5A,BAMBI,BATF,BAX,BCL2,C3,CCL2,CCL20,CCN1,CCR7,CCRL2,CD14,CD200,CD274,CD40,CD44,CD70,CDH1,CDK6,CITED2,CMA1,CMPK2,CTSK,CXCL2,CXCL3,CYP27B1,DDIT3,DLK1,DLL4,DUOX2,E2F5,EBI3,EGF,EREG,F3,FAS,FBXO32,FOS,GADD45G,GBP2,GJA1,GPR34,HDC,HHEX,HLA-DQA1,HMGB1,HMOX1,HNRNPU,HPSE,HTRA1,ICAM1,IDH2,IFIT2,IFIT3,IFITM3,IL12A,IL13,IL18,IL1A,IL1B,IL23A,IL2RB,IL5,IL6,INHBA,IRAK3,ISG15,ISG20,ITGAM,JAG1,L…	1358 (15)
TRAF6	0.01	enzyme	Activated	2.558	0.268	BIRC3,CCL17,CCL2,CCL20,CD274,CXCL1,CXCL2,CXCL5,CYBB,EGFR,HIF1A,ICAM1,IL1B,IL6,MMP13,NCF2,RELB,SERPINA3,SOD2,TGFB1,TNFAIP3
QKI	7.21	other	Activated	2.555	0.000558	BRSK2,C1R,CAV1,CDH1,CHGB,CNN1,CSF1R,EGFR,ERCC2,FYN,GPM6A,HLA-DQA1,HLA-DQB1,ITGAM,ITGB8,MAP1B,MFAP5,NSG2,PEA15,PPARGC1A,RAB5C,SNX3,SOX2,TNC,TUBB2B,UCP1,VCAM1,VIM	996 (11)
CCN1	3.589	other	Activated	2.551	2.3e-06	BAX,C3,CCL2,CCN1,CCND1,CXCL2,CXCL3,ESR1,FN1,FZD7,FZD8,HIF1A,IL18,IL1A,IL1B,IL6,ITGA2,ITGA5,ITGAV,ITGB1,ITGB3,KDR,MMP1,MMP2,MMP3,MMP9,MSX1,MSX2,MYC,NOX1,NR4A1,PLAU,PTGS2,SERPINE1,SFRP1,TCF7L1,TGFB1,TIMP2,TLR4,TLR7,VEGFA,VEGFC	1446 (15)
RETN	NA	other	Activated	2.541	0.00317	ACACA,AGER,CCL2,CCN2,CX3CL1,CXCL3,FABP3,FABP5,FOS,HMGB1,HMOX1,ICAM1,IL1B,IL6,MMP14,MYC,NOS3,PTGS2,SERPINE1,SOCS3,SPP1,SREBF1,STAT3,TLR4,UCP1,VCAM1	1680 (21)
MTOR	-0.433	kinase	Activated	2.537	0.000364	ACACA,ACLY,ADM,AKR1B1,ALDH1A3,AR,ARL4C,AVIL,BCL2,BCL2A1,BEX1,CASP1,CAV3,CCL2,CCND1,CCNE1,CCR7,CD274,CD40,CDH1,CEBPA,CITED2,CKMT1A/CKMT1B,CPT1B,CPT2,CSF1R,CXCL1,CXCL2,CYCS,CYP17A1,DDAH2,DDIT3,DEFB1,DHFR,DMD,DUSP1,EGFR,EPAS1,ERICH5,FABP5,FBXO32,FGB,FKBP1A,FN1,FOXP3,GATA3,HIF1A,HMGCS2,HNF1A,HSD17B2,HSP90AB1,HSPB1,HSPH1,IL13,IL1A,IL1B,IL1R1,IL23A,IL2RB,IL4R,IL5,IL6,IRS1,IRS2,LDHB,LDHD,MAP2,MAPT,MB,ME…	1690 (17)
CD24	-1.966	other	Activated	2.535	0.00256	ADD3,ADRB2,ASPM,ATP13A3,BIK,CAV1,CHAC1,CTTN,DEPDC1,DEPDC1B,DIAPH2,ECM1,EMP3,FOS,HS2ST1,ICAM1,IRAK1BP1,ISG20,KIF18A,LAT2,MCAM,mir-21,MTUS1,N4BP3,OASL,PHF10,PLAU,PLPPR2,PRDX2,PTP4A1,RARRES1,RELB,SLC30A1,SLC4A4,SPHK1,TFPI,TFPI2,THBS1,TOP2A,TRIM2,VDR	1329 (17)
MESP1	-0.334	transcription regulator	Activated	2.53	0.00185	FOXC2,GATA4,HAND2,MEF2C,MEIS2,PRICKLE1,TWIST1,TWIST2,ZEB1,ZEB2
CALR	0.77	transcription regulator	Activated	2.518	0.00563	CASQ2,CDH2,CEBPA,CTTN,CXCL3,DDIT3,FN1,GJA1,GJA5,GJC1,ICAM1,MEF2C,MYL2,PTGS2,RYR2,SCNN1A,SCNN1G,SREBF1,TGFB1,TRDN,VCL	1087 (20)
CSF2	2.466	cytokine	Activated	2.516	7.69e-10	ABCG1,ACE,ACP5,ACTA2,ADGRE5,ALOX5AP,ANLN,APAF1,ARG1,ATXN1,BATF3,BAX,BCL2,BCL2A1,BCL3,BIRC3,BMPR1A,BUB1,C3,C4A/C4B,C5AR1,CARD16,CARD6,CASP1,CCL17,CCL2,CCNA2,CCNB1,CCND1,CCR2,CCR7,CCRL2,CD101,CD14,CD33,CD40,CD74,CD83,CD8A,CDC20,CDCA2,CDH1,CDK1,CDKN2C,CFH,CKS1B,CLCF1,CLEC4E,CLEC7A,COL8A1,CSF1,CSF1R,CTSC,CXCL1,CXCL2,CXCL3,CYBB,DDIT3,DUSP6,EFEMP2,EGR1,EGR2,ELN,EPCAM,F2RL1,F2RL2,F3,FAS,FBXO5,FFAR2,FIGN…	1695 (16)
TYROBP	NA	transmembrane receptor	Activated	2.51	0.0272	ABCC4,CCL2,CCR7,CD40,CD83,ICAM1,IL18,IL1B,IL6,ITGA5,ITGAM,ITGB1,ITGB4,KLRC2,MAFA,NCF2,NOD2,SH2B3,SIRPB1,SPP1,TGFB1,TMEM106A,TNFRSF1B
GLI1	6.56	transcription regulator	Activated	2.502	1.29e-20	ABCC3,ABCG1,ACTA2,ADGRE2,AHNAK2,AK7,AKR1C1/AKR1C2,AKR1C3,ALDH3A1,ANKRD22,ANO1,AQP5,ARC,ARL14,ARL4C,ARPC5,ASPM,ATP9A,B3GALNT1,BCL2,BCL2A1,BCL6,BHLHE41,BIRC3,BNC1,C1orf116,C1QTNF3,CA12,CAV1,CAV2,CCL26,CCN1,CCND1,CD44,CD59,CDH1,CDH11,CDK19,CDK6,CEACAM6,CFL2,CHST13,CLU,CMPK2,COL2A1,CSF1,CST6,CTSB,CTTN,DEGS1,DIO2,DKK1,DUSP4,DUSP6,EFHD2,EGFR,EGR1,EIF5A2,ELAVL2,EMP1,ENPP5,EPS8L3,FAM110C,FAM201A,FAM43A,F…	1981 (24)
CD28	-5.631	transmembrane receptor	Activated	2.496	0.0424	ACTR3,ANAPC1,ARHGDIB,BCL2,BCL2A1,BIN1,BZW1,CASP6,CBL,CCND1,CCNE1,CCR6,CD247,CD274,CDK4,CDK6,CDK7,CHRNA5,CORT,CXCL2,CYCS,EBI3,EGR2,FOS,FOXP3,FYN,GATA3,GBP1,GBP2,GLI1,GOLGB1,GPR37,GTPBP4,H2AC18/H2AC19,HAVCR2,HDAC2,HELLS,HLA-DQB1,HMGN2,HNRNPA1,HSPA8,IFITM1,IGFBP5,IGFBP6,IL12A,IL12RB2,IL13,IL18R1,IL1B,IL1R1,IL21R,IL27RA,IL4I1,IL5,IL6,ITGA4,ITGAL,ITGB7,LCP1,LNPEP,LTBP1,MAF,MICA,MMP2,MMRN1,MSLN,MYC,NDF…
IL1B	3.776	cytokine	Activated	2.495	1.03e-24	ABCC3,ACE,ACHE,ACKR2,ACP3,ACTA2,ADAM12,ADAMTS1,ADAMTS3,ADAMTS5,ADM,ADRB2,AGER,AKR1B1,ALOX15,ALPL,AMPD3,ANGPT1,ANGPTL4,ANKH,ANTXR1,APOE,APOL6,AQP4,ARC,ARG1,ASS1,ATF4,ATP1A1,BAMBI,BAX,BCL2,BCL2A1,BCL3,BCL6,BCYRN1,BDKRB1,BDNF-AS,BGLAP,BIRC3,BMF,BMP4,BTG2,C1R,C3,CABP1,CALCA,CASP10,CASP4,CAV2,CCL17,CCL2,CCL20,CCL22,CCL27,CCL28,CCN2,CCNA2,CCND1,CCR2,CCR6,CCR7,CCRL2,CD14,CD274,CD4,CD40,CD44,CD74,CD82,CD…	1882 (17)
RELA	-0.238	transcription regulator	Activated	2.495	3.44e-10	ABCB1,ACTA2,ADAMTS5,AHRR,ALOX5AP,ALPK2,ANKRD1,ANKRD2,APOE,AR,ARHGDIB,ASCL2,BACH2,BAX,BCL2,BCL2A1,BCL3,BEX1,BIRC3,BNIP3L,BTG2,C3,CAMP,CAV1,CCL2,CCL20,CCL22,CCN2,CCND1,CCR7,CD14,CD274,CD40,CD44,CD59,CDH1,CDKN2A,CITED2,COL2A1,CRYAB,CTSB,CTTN,CX3CL1,CXCL1,CXCL2,CXCL3,CXCL5,CYBB,CYP17A1,CYP19A1,CYP1A1,CYP3A4,DDIT3,DIO2,DUSP1,EGLN1,EGR1,EHF,ELF3,ELMO1,ELN,EPAS1,EPCAM,ERAP1,ERAP2,ERBB2,F3,FABP6,FAS,FGF2…	1511 (12)
cytokine	NA	group	Activated	2.475	1.64e-07	ADAM12,AQP4,BAX,BCL2,BCL3,BMF,C5AR1,CCL2,CCL22,CCN1,CCN3,CCND1,CCNE1,CCR6,CCR7,CD4,CD40,CLU,CSF1,CX3CL1,CXCL1,CXCL3,DDIT3,DUSP1,EGR1,F3,FAS,FGF2,FOS,FOXP3,HIF1A,HMOX1,ICAM1,IGFBP2,IL6,LIF,MADCAM1,MMP1,MMP13,MMP2,MMP3,MMP9,MYC,NGF,PDCD1LG2,PLAU,PLAUR,PON1,PRPH,PTGS2,RIPK2,RPSA,S100A4,SAA1,SERPINE1,SGK1,SOCS2,SOCS3,SOD2,SPARC,STAT3,STAT5A,TGFB2,TLR4,TNFAIP6,TNFRSF1B,TNFSF11,UPP1,VCAM1	749 (12)
ASAH1	1.102	enzyme	Activated	2.467	0.0178	ACER3,CERS3,CLDN11,COL2A1,CYP17A1,ELOVL2,ELOVL7,ETS1,FGF2,NR4A1,NR4A2,RUNX2,SPHK1,STAR,TAGLN,TGFB1
RAC1	1.751	enzyme	Activated	2.463	1.76e-07	ABCB1,ACP5,ACTA2,ANKRD1,BCL6,CCN2,CCND1,CDH1,CDH2,COL2A1,DLL4,DPYSL2,DUSP1,DYRK1B,ESR1,FAS,FGF2,FN1,FOS,FOSL1,GSN,HIF1A,HMOX1,HOXA1,HSD11B2,HSPB1,ICAM1,IL13,IL1B,IL23A,IL33,IL5,IL6,ITGB1,MMP1,MMP10,MMP13,MMP14,MMP2,MMP9,MYC,NPPB,PAK1,PLAUR,PRKG1,PTGS2,SHC1,SLC5A5,SOD2,SOX6,STAT1,STAT3,TGFB1,VCAM1,VEGFA,WNT3A	1371 (18)
TBK1	1.843	kinase	Activated	2.456	0.276	CD40,CD70,CMPK2,CXCL2,CXCL3,HDC,ICAM1,IFIT2,IFIT3,IFNL1,IL12A,IL18,IL1A,IL6,INHBA,ISG15,ISG20,NFKBIZ,NMI,OAS1,OAS2,OASL,PLA1A,PTGS2,RGCC,RSAD2,SH3BP5,SLCO3A1,TLR3,VEGFA
FGFR2	4.509	kinase	Activated	2.452	4.9e-10	AMOT,BAX,BCL2,BGLAP,BMP4,BMPER,CA2,CCN4,CCN5,CCND1,CDH1,CDH11,COL4A1,COL4A2,CPE,CTSC,CUBN,DKK1,DLX2,DRAM1,EFHC2,ENPEP,FAS,FGFR2,FN1,FOXA2,GASK1B,GJA1,GLIPR1,GPR27,GPT2,GRB10,HES1,HHIP,ICAM1,ID2,IL1A,IL1B,INHBB,LAMA1,LAMB1,LGALS2,LGR5,MAEL,MAGEA3/MAGEA6,MEST,mir-8,MRAS,MSX2,MYC,MYO1F,NOG,PITX2,PLAUR,RUNX2,SFRP1,SOX2,SOX7,SPP1,TENM3,TFEC,TRPS1,TSPAN8,ULBP1,VCAM1,VEGFC,ZEB1	1856 (21)
RLIM	-0.174	enzyme	Activated	2.449	0.00823	CCN2,CDH2,FN1,SERPINE1,SMAD7,SNCA,VIM	644 (9)
HOTAIR	-6.202	other	Activated	2.448	0.00038	ABL2,ACTA2,CDH1,CDH2,HIF1A,ICAM1,IFITM1,IFNL1,IL6,LAMB3,LAMC2,MEG3,mir-29,mir-331,MMP2,MMP9,MX1,MYC,OAS1,PCDHB5,TEAD1,ZEB1	1711 (18)
HOXA11-AS	10.054	other	Activated	2.445	0.0212	CDH1,CDH2,mir-8,STAT3,ZEB1,ZEB2
PTBP3	1.382	other	Activated	2.444	0.00146	CDH1,CDH2,FN1,VIM,ZEB1,ZEB2
TNFSF13B	0.805	cytokine	Activated	2.438	0.181	BAX,BCL2,BCL2A1,BCL6,CCL2,CCR7,CD40,CD70,CD74,CD83,CDK4,HLA-DQA1,ICAM1,ICOSLG/LOC102723996,IL2RG,MAP3K14,MMP9,MYC,RELB,SELL,SPP1
MIA	NA	other	Activated	2.434	0.00457	CDH1,CDH2,FN1,ITGB3,MMP14,SPARC	611 (7)
FBXO42	-0.362	other	Activated	2.425	0.0108	CSF1,ICAM1,IL6,MMP9,STAT1,VCAM1
ARHGAP5	1.803	enzyme	Activated	2.425	0.0108	ACTA2,CCN2,COL6A1,FN1,LAMA1,LOX
CXCL1	7.586	cytokine	Activated	2.425	0.058	ICAM1,IL1B,IL6,MRAS,NRAS,SOCS3
CDKN2B-AS1	-3.543	other	Activated	2.425	0.157	CDKN2A,ICAM1,IL6,MAP4K1,PTGS2,VCAM1
NUP98-NSD1	NA	fusion gene/product	Activated	2.425	0.157	BCL2,C5AR1,CDK6,HOXA10,HOXA7,MYC
RHOB	-0.402	enzyme	Activated	2.425	0.199	EGFR,ICAM1,IL6,ITGB2,ITGB3,PTGS2
LTBP4	0.789	growth factor	Activated	2.421	0.00457	BMP4,ID2,MYC,TGFB1,TGFB2,TGFB3	1719 (19)
TCIM	6.038	other	Activated	2.415	0.00146	CXCL1,ICAM1,IL1A,IL6,PTGS2,VCAM1	1023 (14)
TEAD2	1.699	transcription regulator	Activated	2.414	6.46e-10	ADM,AK5,ARID5B,BBOX1,CALD1,CCN1,CCN2,CCND1,CDK1,COL5A2,EDNRA,FIBIN,FILIP1L,GPR37,IGFBP5,KAZN,LIMCH1,LOXL1,MCM6,MTMR10,NFKBIZ,NUAK1,PDGFRL,POSTN,RHOBTB1,SAMD5,SDC2,TAGLN,THBS1,TNNT2,TP63,TPM1,TRNP1,UHRF1	669 (7)
C5	NA	other	Activated	2.414	0.0136	C5AR1,CXCL2,CXCL3,IL1B,IL6,ITGB1,ITGB2,SOCS3,STAT3
Tnfsf9	NA	other	Activated	2.414	0.114	BACH2,BCL6,CD274,IL12A,IL6,TGFB1,VCAM1
NUP98-KDM5A	NA	fusion gene/product	Activated	2.414	0.157	BCL2,C5AR1,CDK6,HOXA10,HOXA7,MYC
OXT	NA	other	Activated	2.413	0.21	ESR1,FOS,GATA4,GJA1,MEF2C,MYL2,OXTR,PTGS2,RGS2,TNNI3
MZF1	-4.391	transcription regulator	Activated	2.412	0.0262	AXL,CDH2,FGF2,PRKCA,SELL,SOD3,TGFB1
C6	NA	other	Activated	2.408	0.0852	CXCL2,CXCL3,IL13,IL1B,IL5,IL6
TMBIM6	0.245	other	Activated	2.408	0.398	DDIT3,ERN1,ERO1B,HMOX1,MAP1LC3A,XBP1
Akt	NA	group	Activated	2.405	4.82e-10	ACTA2,ADM,AMOT,ANGPT1,ANKRD1,ANKRD2,AQP3,AR,ATF4,B4GALT5,BAX,BCL2,BCL2A1,BCL6,BMF,BTG2,CAV3,CCL2,CCN2,CCND1,CCR7,CD274,CD33,CD44,CDH1,CDH2,CDK1,CDK4,CHST3,COL2A1,CPM,CYP19A1,DLL4,EFNB3,EGFR,EGR2,EPAS1,EPO,ERAP1,ERBB3,ESR1,F3,FAS,FBXO32,FN1,FOS,FOSL1,FOXP3,GALNT18,GCNT2,GGT5,GLI1,GLI2,HES1,HIF1A,HIF3A,HMOX1,HPGD,IGFBP2,IL12A,IL13,IL1B,IL1R1,IL2RB,IL32,IL5,IL6,KIRREL1,KL,L1CAM,LAMB3,LAMC2,LCN2,MAP2…	1624 (18)
PGF	2.279	growth factor	Activated	2.394	0.0175	ALOX5AP,ANGPTL4,BCL2,CASP1,CCL2,CCL20,CCL28,CDK1,EGR1,EREG,HIF1A,IL1B,IL6,KIT,MMP9,NRP2,SERPINE1
IL18	2.809	cytokine	Activated	2.386	0.000394	ADAM19,ADAMTS5,AQP3,BCL2,BCL6,CAMP,CCL2,CCL20,CCR7,CCRL2,CD40,CD44,CD83,CDH1,CHRNA7,CSF1,CTH,CXCL3,EDNRB,ENPP2,FAS,GADD45G,GJA1,GRIN2B,GZMM,HAVCR2,ICAM1,IL12A,IL12RB2,IL13,IL18,IL18R1,IL1A,IL1B,IL22RA2,IL32,IL5,IL6,INPP5D,ITGAL,ITGAM,KIT,KLRG1,LIF,MMP1,MMP13,MMP15,MMP3,MMP9,NFIL3,NFKBIZ,PRF1,PTGS2,RAET1E,RAET1G,RAET1L,SAMHD1,SELL,SLC2A3,SOCS2,SPP1,TF,TLR4,TNFRSF11B,TNFRSF25,TNFSF11,TRIM29,VCAM1,V…	1171 (15)
E2f	NA	group	Activated	2.386	0.118	CAV1,CCNA1,CCNA2,CCNB1,CCNE1,CDC6,CDK1,CDKN2A,CYP27B1,DHFR,DLEU2,DUOX2,EPAS1,FOXD3,GOLT1B,H2AC8,H2BC11,HIF1A,HNRNPA1,ITGA5,ITGB1,ITGB4,MAD2L1,MCM6,MTHFD1,MYC,MYCN,PFKFB1,POLA2,PRR11,RAET1E,RECQL,RRM2,SERPINE1,TGM1,TTK,TYMS,VKORC1L1
LATS1	1.483	kinase	Activated	2.385	6.09e-06	ALDH1A3,BAX,CCN2,CCNB1,CD14,CDH1,CLDN4,CYP24A1,ELF5,EPCAM,ERBB2,ERBB3,FOXA1,GATA3,KIT,KRT19,LTF,MUC1,PRLR	1699 (17)
TEAD3	-2.989	transcription regulator	Activated	2.383	7.6e-09	ACTA2,ADM,AK5,ARID5B,BBOX1,CALD1,CCN1,CCN2,COL5A2,EDNRA,FIBIN,FILIP1L,GPR37,IGFBP5,KAZN,LATS2,LIMCH1,LOXL1,MTMR10,NFKBIZ,NUAK1,PDGFRL,POSTN,RHOBTB1,SAMD5,SDC2,TAGLN,THBS1,TNNC1,TNNT2,TP63,TPM1,TRNP1
GSC	0	transcription regulator	Activated	2.383	0.00457	CLCA2,FOXC2,TGFB1,TWIST1,ZEB1,ZEB2	921 (7)
DCLK1	5.304	kinase	Activated	2.382	0.0212	mir-8,MYC,SNCA,TWIST1,ZEB1,ZEB2
UCN2	-2.364	other	Activated	2.382	0.0436	AR,BCL2,CCL2,CYP17A1,FOS,NGF,STAR,TLR4
PBX3	1.578	transcription regulator	Activated	2.378	0.0806	HOXA10,HOXA2,HOXA3,HOXA4,HOXA5,HOXA6,HOXA7,RUNX2,TNPO1
FCGR2B	NA	transmembrane receptor	Activated	2.376	1	CD40,CLEC4E,ICAM1,IL1A,MX1,RASGRP1,SLC2A6,SOCS3,VEGFA
MAPK7	-0.667	kinase	Activated	2.374	3.08e-06	ACACA,ACLY,ADAMTS1,ADRB2,ALDOC,BCL2A1,BDNF,CCN3,CCND1,CDH2,CXCL2,CXCL3,CYP51A1,DLC1,DUSP1,ELOVL6,HMOX1,IL12A,IL1A,IL1B,IL6,INSIG1,KLF4,LSS,MEF2C,MSMO1,MYC,NOS3,NR4A1,PDE3A,PTGER2,PTGS2,SQLE,SREBF1,STARD4,STEAP4,TM7SF2,TP63,TRAF4,VEGFA,VIM	1451 (19)
MAOA	-3.295	enzyme	Activated	2.373	3.2e-05	ACTA2,ALDH1A1,BCL2,BMI1,CALCA,CCL2,CCND1,CD44,HTR2C,IL1A,IL1B,IL6,MYC,SOCS3,TGFB1,TNC,TWIST1,VIM	1732 (22)
ECSIT	-0.865	transcription regulator	Activated	2.372	4.09e-05	BCL3,CD44,CD83,HMOX1,IL1B,IL6,JUNB,NFKBIE,NR4A2,PIM1,PLAUR,PTGS2,RELB,SOD2,STAT5A,TLX2,TNFAIP3	1109 (13)
ARHGAP21	0.561	other	Activated	2.357	0.0132	ARID5A,BATF,CD70,CITED2,CXCL2,HDC,IFIT3,IL12A,IL18,ISG20,MERTK,NFKBIZ,NMI,PLA1A,PTGS2,SH3BP5,SLCO3A1,TLR3
MET	5.022	kinase	Activated	2.356	5.53e-10	AQP3,ARID5A,BCL2,BMF,BMP8A,BNIPL,CAMK2B,CCND1,CD274,CD44,CDH1,CDH2,CDK1,CITED2,CLDN1,CLDN23,COL5A2,CXCL1,E2F5,ESR1,FBXO32,FN1,FOS,GATA3,GLIS1,HDC,HMOX1,HSPB1,IL18,IL1B,IL6,INHBA,ITGB1,KLF4,MAD2L1,MERTK,mir-221,mir-23,mir-24,mir-27,mir-30,MMP13,MMP2,MPP7,MUC1,MYC,NFKBIZ,PAPPA,PIM1,PLK2,POU5F1,PPARGC1A,PTGS2,PTPN1,RUNX1,SH3BP5,SLCO3A1,SOCS3,SOD2,SOX2,SP6,SPP1,TGFB1,TLR3,VEGFA,VEGFC,VIM,ZEB2	1303 (15)
RARA	-0.37	ligand-dependent nuclear receptor	Activated	2.353	2.58e-11	AASS,ACACA,ADAM10,ALDH1A1,ALDH1A2,AR,ARNT2,ASPM,ATP6V0A4,BMP8A,CA12,CCN6,CCNA1,CCNA2,CCND1,CD14,CD44,CD53,CD7,CDK1,CEACAM5,CEACAM6,CEBPA,CENPA,COBL,CPSF4L,CXCL5,CYP19A1,DRD2,DUSP1,EGR1,EGR2,EIF5A2,ENAH,ENOX1,EPHX4,EPO,FAM186A,FGF21,FGFR1,FOS,FOXD3,FOXP3,FUT4,GATA3,GATA4,GJB4,GLI1,GPR158,H4C3,HELLS,HLA-C,HNF1B,HNRNPD,HOXA1,HOXA10,HOXA2,HOXA3,HOXA4,HOXA5,HOXB4,HOXB7,HOXB8,HOXD10,IFI44L,IGFBP6,IL12R…	1886 (23)
DOCK8	-1.504	other	Activated	2.353	0.0159	ARID5A,CD40,CD70,CITED2,CMPK2,HDC,IFIT2,IFIT3,IL18,IL6,INHBA,ISG15,ISG20,MERTK,NFKBIZ,NMI,PELI1,PLA1A,PTGS2,RSAD2,SH3BP5,SLCO3A1,STAT1,STAT2,TLR3,USP12
IFNG	NA	cytokine	Activated	2.334	5.09e-26	ABCA6,ABCB1,ABCC1,ABI1,ACE,ACLY,ACSS1,ACTA2,ACTB,ADAMTS8,ADAMTS9,ADCY5,ADGRG2,ADM,ADORA1,ADRA2A,AGER,AGPAT1,ALDH1A2,ALDH1A3,ALDH1L1,ALOX15,ALOX5AP,ALPL,ANGPTL4,APOBEC3G,APOL1,APOL6,ARC,ARG1,ARNT2,ASCL1,ASS1,ATF4,ATP1A1,AUTS2,AZGP1,BACH2,BATF2,BAX,BCL2,BCL2A1,BCL3,BCYRN1,BDNF,BDNF-AS,BIRC3,BLNK,BMF,BMP6,BTN3A1,BTN3A2,BUB1,C15orf48,C1R,C3,C4A/C4B,C5AR1,CABP7,CALB2,CALCA,CAMK4,CAPN3,CARD6,CASP1,CASP…	1599 (12)
CXCL2	7.125	cytokine	Activated	2.333	0.199	CXCL2,CXCL3,ICAM1,IL1B,IL6,ITGAM
MAPK9	-0.483	kinase	Activated	2.331	8.87e-06	ABCB4,ACACA,ACLY,BAAT,BAX,BCL2,BIRC3,BMP4,CAV1,CCL2,CCN2,CD70,CDKN2A,CYP1A1,CYP8B1,DIO2,DLK1,DMD,EGF,EGR1,EPAS1,F3,FAS,FGF21,FOS,FOSL1,FOXP3,HDC,HIF1A,HMGA1,HMGN2,IER2,IGFBP2,IL12A,IL12RB2,IL18,IL1B,IL5,IL6,IRF9,ISG20,ITGB4,JUNB,KLF6,LIF,LSM5,MMP3,MMP9,MUC5B,MYC,NME2,NMI,NOS3,NR1H3,PLA1A,PLA2G4A,PLIN2,PPARA,PPARG,PTCH1,PTGES,RN7SL1,RPSA,SERPINA1,SOD2,SOD3,SREBF1,TLR3,TNFAIP3,VDR,ZFP36	1479 (14)
RORC	-11.503	ligand-dependent nuclear receptor	Activated	2.327	0.042	AKR1D1,BHMT,CCL20,CCNB1,CCR6,CXCL2,CXCL3,CYP7B1,CYP8B1,DDC,ELOVL3,ELOVL6,ELOVL7,FOXP3,GSTP1,HIF1A,HPGD,HSD17B3,IL1A,IL1B,IL1R1,IL32,IL4I1,IL6,KCNK5,LCN12,LCN2,MC1R,NAT2,NLRP3,NNMT,PPP1R3C,PROCR,RDH16,RORA,RORC,S100A8,S100A9,SELENBP1,SLC16A7,SLC1A2,SLC25A24,SLC29A4,SLC2A13,SLC2A3,SLC39A5,SLC7A2,SPARC,SULF2,VEGFA,ZBTB16
NORAD	0.311	other	Activated	2.316	0.000336	BASP1,CCN1,CCN2,COL4A1,COL4A2,COL6A2,DDIT3,FSTL3,IGFBP3,IGFBP4,IL32,JUNB,LMCD1,mir-205,PHLDB1,SDC1,SGK1,SLIT3,SSBP3,TAGLN,THBS1	672 (9)
IFNE	1.848	cytokine	Activated	2.316	0.0576	APOBEC3G,CD40,CD83,HERC5,IFIT2,IFITM3,ISG15,ISG20,MX2,PTGER2,PTGS2,SLC7A2,STAT1,STAT4,TLR3,TRIM5
KRT17	-1.07	other	Activated	2.309	0.0708	CCL17,CCL22,CLEC7A,CXCL2,CXCL3,IL13,IL1B,IL6,MMP13,MMP3,MMP9,SPP1
NUP98-DDX10	NA	fusion gene/product	Activated	2.297	0.00982	ANGPT1,BCL2,C5AR1,CDK6,CLEC7A,EGR1,HEY1,HOXA10,HOXA3,HOXA5,HOXA6,HOXA7,HOXB3,HOXB5,HOXB6,HOXB7,MYC,MYCN,PTGS2,ZNF521
PTPRJ	1.791	phosphatase	Activated	2.294	0.00133	ACP3,ARID5A,CCNA2,CD70,CITED2,CXCL2,CXCL3,FOS,HDC,IL12A,IL18,IL1A,IL6,INHBA,LHX2,MERTK,MET,NFKBIZ,OASL,PLA1A,PLAGL1,PLAUR,PTGS2,TG,TPO	1501 (20)
FOSL1	7.48	transcription regulator	Activated	2.29	2.3e-06	ADM,ANKRD1,AXL,BDNF,CCL2,CCN1,CCND1,CD44,CDKN2A,CYP2J2,EGR1,EGR2,ELN,FOS,FOSL1,HPGD,IL1B,IL6,IVL,JUNB,LY6K,MAP1B,MET,MMP1,MMP10,MMP13,MMP2,MMP3,MMP9,NRP1,NTS,PLAU,PLAUR,RUNX2,SEMA6D,SERPINE1,SERPINE2,SFTPD,SPARC,SPRR1B,TF,THBS1	1381 (18)
SMAD1	0.845	transcription regulator	Activated	2.289	0.00042	ACTA2,ALPL,BTG2,CCN2,COCH,COL2A1,COL4A1,CSF1,CXCL2,CXCL3,HEY1,HHEX,IBSP,ICAM1,ID4,MYC,RUNX2,SMAD7,SPP1,TBX20,TLX2,VCAM1,VEGFA	1798 (23)
KRAS	0.996	enzyme	Activated	2.288	1.45e-14	ABCA3,ABCC4,ABCC5,ABCG1,ACLY,ACTR3,ADGRL3,AGER,AKR1B10,ALDOC,AMPD3,ANPEP,ANXA8/ANXA8L1,AOX1,AQP5,ARG1,ASCL2,AXL,B3GALNT1,B4GALT5,BCL2,BCL2A1,BCL2L14,BEX1,BIRC3,BMI1,BMP4,BNC1,CAMK1,CASP1,CAV1,CAVIN1,CAVIN2,CCDC80,CCL2,CCN1,CCN2,CCNA2,CCNB1,CCND1,CCT5,CD274,CD33,CD44,CD74,CDH1,CDH2,CDH3,CDK4,CDKN2A,CDKN2C,CHST3,CLU,COL4A1,COL4A3,CPM,CPT1B,CRYAB,CRYZ,CX3CL1,CXADR,CYBB,CYP24A1,CYP2J2,DBN1,DCLK1,DDAH…	1771 (18)
MYCL	-5.076	transcription regulator	Activated	2.286	1	CARS1,CDC20,CDK4,CDK7,DDX3X,HSPD1,NEDD9,P2RX5,PARD6B,RPL17,RPL19,SNRPD1,SSB,YIPF1
IL1	NA	group	Activated	2.279	3.49e-08	ACACA,ADAMTS1,ADAMTS5,ADRB2,AKR1C1/AKR1C2,ALDH3A1,APOE,AQP2,AR,BAX,BCL2,BDNF,C3,CASP1,CBR3,CCL2,CCL20,CCR6,CCR7,CD40,CD59,CEACAM6,CLEC7A,COL2A1,CSF1,CSF1R,CTSB,CTSC,CXCL1,CXCL2,CXCL3,CXCL5,CYP17A1,CYP1A1,DDC,DUSP1,EGFR,EGR1,ELF3,EPO,F2RL3,F3,FAS,FN1,FOS,FTH1,FZD5,GGT1,GJA1,GLS,GNRHR,GRM3,HIF1A,HMGB1,HMOX1,ICAM1,IL1B,IL1R1,IL1R2,IL2RB,IL33,IL4R,IL5,IL6,INHBA,ITGAM,ITGB2,KIT,KITLG,KLF6,KYNU,LAMB1,L…	1801 (16)
ISLR	0	other	Activated	2.274	0.00734	ANKRD1,BET1L,CCN1,CCN2,CIART,DLG3,FOS,FZD2,HDX,HSPA6,INHBA,PRSS23,RASSF7,SOX11,TEAD1,TEAD3,WTIP	678 (7)
CCL11	NA	cytokine	Activated	2.272	0.00241	BCL2,BMP6,CCL2,CCL26,CCL27,CCL28,CCR2,CXCL2,CXCL3,CXCL5,DPP4,FAS,FGF1,FGF5,HCAR3,ICAM1,IL1B,IL6,ITGA1,ITGA2,ITGAM,ITGB1,MMP3,TNFSF14,VEGFC	1061 (16)
OSM	-1.733	cytokine	Activated	2.271	3.47e-21	AADAC,ABCC1,ABCC3,ABCC4,ABCC5,ABCC8,ABCG1,ACE,ACKR2,ACTA2,ADAMTS1,ADAMTS3,ADAMTS5,ADGRG6,ADH5,AKR1B10,AKR1C1/AKR1C2,AKR1C3,AMPD3,ANGPT2,ANXA3,ARG1,ARL4C,ATP13A3,ATP2B4,ATP9A,BAIAP2,BAMBI,BBOX1,BCL2,BCL3,BMI1,C1R,CALB2,CAMP,CASK,CASP4,CBX3,CCL2,CCL20,CCL27,CCND1,CDA,CDH1,CDH2,CDH3,CDH8,CDSN,CEBPA,CGB3 (includes others),CHI3L2,CLDN4,CLEC2B,COL2A1,COL6A1,COL8A1,COX6B1,CPM,CRLF1,CRY1,CST6,CXADR,CXCL1…	1680 (17)
Nfat (family)	NA	group	Activated	2.269	3.29e-07	ACP5,BCL2,CALCR,CALD1,CCL2,CCN1,CCND1,CD40,CTSK,CX3CL1,CYBB,DKK3,DOCK10,EGR2,EHD4,F2RL1,FAS,FGF18,FOXP3,HAVCR2,ICAM1,IL13,IL5,KIF13A,KLF6,LAG3,LBH,MB,NPPB,NUS1,OSCAR,PDCD1LG2,PDE3B,PGM2L1,PTGS2,RELB,RHOJ,RNF128,SAMD4A,SERPINE1,SOD2,SPARCL1,TCF7,TGFB2,TNFSF14,TNNI1,TNNI3,TNNT2,TUBB3,VCAM1	1517 (19)
S100A8	-10.33	other	Activated	2.268	3.3e-09	ABCG1,ACSS1,ADAMTS1,ADAMTS5,AKAP12,ALDH1A1,ALPL,APLN,BCHE,BCL2,BCL3,BMF,CASP1,CCL2,CCL20,CCN5,CCNB1,CCND1,CD274,CDH3,CHDH,CPM,CXCL2,CXCL3,DDC,DYRK3,ELN,ENPP2,ENTPD2,EPCAM,FAS,FCGR2A,FOSL1,FXYD1,GFRA3,GJB2,GPRC5A,HMOX1,ICAM1,IL1A,IL1B,IL23A,IL33,IL6,ISG15,ITGAM,ITGB4,KCNMA1,LTBP1,MMP1,MMP13,MMP14,MMP2,MMP3,MMP9,MYC,MYCT1,NGFR,NRG1,OLR1,PCDHGB5,PDGFC,PER1,PLAU,PLK3,POSTN,PRSS12,PTGES,RAB20,ROBO2,S1…	1318 (13)
TFRC	2.496	transporter	Activated	2.263	0.000114	ACTA2,ANKRD22,APAF1,ATF4,CCNA2,CCNB1,CD300A,CDC20,CDK1,CHAC1,DDIT3,ERO1A,FOS,FTH1,FTL,GAS7,GGT1,GPX3,GSTT2/GSTT2B,HMOX1,ID2,ITGAM,ITGB2,KIT,LY75,ME1,PFKFB3,PIP5K1B,PLD4,PPARG,SLC26A11,SLC2A14,SNCA,SOX11,SPRR1A,SULF2,TGFB2,TGFB3,XBP1	654 (7)
PEBP1	-0.138	other	Activated	2.263	0.0469	ACACA,ACLY,CCL20,CFD,CXCL2,CXCL3,ELOVL6,HMGA2,IL13,IL5,IL6,IVL,PON1,PRKAR2B,TNFRSF10B,UCP1
MYD88	-6.901	other	Activated	2.26	1.52e-05	ACP3,AK3,ALDH1A1,ALDH1A2,ARG1,BAMBI,BATF,BCL3,C3,CASP4,CCL17,CCL2,CCN1,CCN4,CCRL2,CD14,CD200,CD274,CD40,CD44,CD83,CMPK2,CTSK,CXCL1,CXCL2,CXCL3,DLL4,DUSP1,EBI3,EDNRB,EGR1,FBXO32,FOS,HDC,HIF1A,HLA-A,HMOX1,HSP90AB1,ICAM1,IFIT2,IFNL1,IGFBP5,IL12A,IL13,IL18,IL1A,IL1B,IL23A,IL32,IL5,IL6,INHBA,INPP5D,IRAK2,IRAK3,ISG15,ITGA4,ITGB7,JAG1,let-7,LGR5,LPAR1,LTB4R2,MAFF,MEFV,MET,mir-27,MMP10,MMP14,MMP2,MMP9,MR…	1610 (15)
TNFSF12	7.493	cytokine	Activated	2.255	0.0341	ADAM12,ANKRD2,CCL2,CCND1,CLEC4E,CXCL2,CXCL3,CYCS,FBXO32,HEY1,ICAM1,IL1B,IL1R2,IL6,ITGAM,let-7,MAP3K14,MEF2C,mir-23,mir-27,MMP1,MMP10,MMP13,MMP3,MMP9,NCF4,NOTCH3,PGAM2,PPARGC1A,S100A8,S100A9,SIX1,SIX2,TCAP,TSLP,VCAM1
ETV5	-1.59	transcription regulator	Activated	2.253	1.5e-10	AGER,AQP5,BAX,BEX1,CAV1,CAVIN1,CAVIN2,CCND1,CDH1,CDH2,CLDN1,CLDN16,CLDN3,CLDN4,CLDN7,COL4A3,DPYSL2,EGFL6,EMP2,FN1,GALNT3,ICAM1,ICAM2,ITGA5,ITGB1,KRT13,KRT16,KRT19,KRT7,LCN2,LGALS3,MAF,MET,MMP14,MMP2,MSN,NCAM2,NRCAM,PKP3,PMP22,QKI,RET,S100A14,S100A6,SAMHD1,SLC34A2,SOAT1,SPP1,TIMP3,TJP1,TJP3,TWIST1,VEGFA,WWTR1,ZEB1	1134 (17)
MKNK1	-1.224	kinase	Activated	2.246	0.000618	ADAMTSL3,ANGPTL4,ARVCF,ATP1A3,CAMK2B,CCN1,CDKN2A,CELF4,CFH,CLCF1,CLU,COL4A6,CRMP1,CTH,DPYSL3,EGR1,EPB41L2,ETS1,FLNA,FOS,GLDN,GNAI1,GPC4,HSPA2,HSPA4L,ID2,IFIT2,ISG15,KIF21B,KIF5A,KLF13,LAMC1,LCN2,MALAT1,MAP1B,MAPT,MGP,MMP1,MMP10,MMP3,MMP9,MYC,NELL2,NRCAM,ODAD1,PCDH8,PDLIM5,PLTP,PRKAR1B,RAB3A,SFRP1,SLITRK6,SNAP25,SNAP91,SPARC,SPARCL1,SYN2,TAGLN,TBC1D30,TF,VIM,VSNL1,XDH,YWHAG,ZCCHC18	1309 (16)
EBF1	-0.994	transcription regulator	Activated	2.242	0.153	BCL6,CBLC,CCL22,CD160,CD19,CDH8,CXCL17,DLX5,ESR1,GATA3,IGKC,IKBKB,IL12A,IL32,IL6,INPP5D,IRS1,LNPEP,MYD88,NFIL3,PAX5,PCK2,PDE3B,PFKP,PIK3CD,PIK3R3,POSTN,PPARG,PPARGC1A,PPP1R3C,PPP1R3D,PRKAG2,PRKAR1B,PRKAR2B,PTPN1,PYGB,RHEB,RHOQ,SOCS3,SREBF1,STAT1,TLR3,TLR4,TNFSF11
FMR1	-0.412	translation regulator	Activated	2.24	0.000709	ARC,BASP1,BCAS1,CELF4,COL5A2,CORO2B,CPQ,DLG2,DLG3,DLGAP1,DNM1,EIF1AX,GABRG2,GRIN1,GRIN2B,GRM2,GRM3,IGFBP4,IRX2,KALRN,LYNX1,MAP1B,MMP9,MRPL23,MTG2,MYL9,NAAA,NKX2-2,PCDH8,PCDHGA8,PCLO,PFKP,PFN1,PPIA,QPCT,RAB26,RAB3A,RPSA,RTN4RL1,SHANK1,SHISA7,SLC1A2,SLC24A2,SLC29A1,SLC8A2,SMOC1,SNAP25,SNAP91,SPARCL1,ST3GAL6,STX11,SYNGR1,SYT1,SYT5,TF,UQCRFS1,VGF,ZCCHC12
TREM1	-7.516	transmembrane receptor	Activated	2.238	1.42e-06	ABL2,ADRB2,BCL2,CASP5,CCL17,CCL20,CCR7,CCRL2,CD14,CD274,CD83,CDK1,CKS2,CSF1,CXCL1,CXCL2,CXCL3,CXCL5,DUSP4,EBI3,EGR1,EGR2,ELOVL7,F3,FABP3,FFAR2,FOSL1,GCLM,GIPR,GPRC5A,HECW2,HES1,HS3ST3B1,HSD3B7,IFIT2,IL1B,IL1R1,IL23A,IL5,IL6,INHBA,ISG15,KANK1,KCNJ2,LIF,LRRC8C,MAFF,MMP1,MMP10,MT1E,MT1F,MYD88,NEDD4L,NME7,NOD2,NR4A2,NT5E,OASL,PALM2AKAP2,PGLYRP1,PLEKHF2,PLPP3,PPARG,PTGS2,RGS13,RGS16,RHOBTB3,SFMBT2,SLC…	1633 (16)
DNMT3A	-0.472	enzyme	Activated	2.237	1.56e-10	ACE,ADAMTS9,ADCY5,ADORA1,AKAP12,APLN,ATP2B4,BLNK,CACNA1C,CASP14,CASP4,CASP6,CASQ2,CD19,CDH1,CSF1R,CYBB,DNA2,EDNRA,EFEMP1,ERO1A,FGF2,FOXA1,FOXF2,FOXP3,HDAC4,HOXA1,IGFBP5,IL18R1,IRS1,ITGAV,JCHAIN,LAMC3,LRP2,MAPK13,mir-29,MYH7B,MYL2,MYL9,NFATC2,NR4A1,P2RX7,PAK6,PAX5,PDE1C,PLD4,PLK2,POU5F1,PPP1R14C,PPP1R3C,PRKAR2B,PTGS1,PTGS2,PTPN13,PTPRC,RCAN2,RGS16,RRAS2,RUNX2,RYR2,S100A1,S1PR1,SHC1,SLC12A8,SLC8A1,…	1973 (26)
YOD1	-0.622	enzyme	Activated	2.236	0.121	ANKRD1,CCN1,CCN2,INHBA,WWTR1
LAMTOR1	0.024	other	Activated	2.236	0.121	ACACA,MTHFD1,NRP1,PPAT,SQLE
RGS1	NA	enzyme	Activated	2.236	0.326	CITED2,CXCL2,IL23A,INHBA,LHX2
VCP	1.293	enzyme	Activated	2.236	0.344	BCL2,CCL2,DDIT3,DUSP1,LMNB1,NPM1,SYNE1,TMPO,VCAM1
GNA13	0.9	enzyme	Activated	2.23	0.00721	ACTA2,CNN1,CXCL1,CXCL2,CXCL3,CXCL5,EGR1,FOS,PTGS2,TAGLN,VEGFA	1298 (15)
HMGB1	3.36	transcription regulator	Activated	2.229	0.000202	AGER,BAX,CCL2,CCL20,CCNG1,CD274,CD40,CD83,CDKN2A,CXCL2,CXCL3,CXCL5,EGR1,HIF1A,HLA-DRB1,HMGB1,HOXD9,ICAM1,IL1A,IL1B,IL1R1,IL6,IRS1,MERTK,MMP1,MMP3,MMP9,MOK,MRC1,MX1,PLA2G2A,PTGES,PTGS2,RELB,SMAD7,SREBF1,TLR4,TNFSF11,VCAM1	1088 (13)
Hdac	NA	group	Activated	2.228	7.01e-10	ADAMTS1,ADGRL3,APAF1,ARC,BCL2,BCL6,BDNF,BMI1,CCND1,CSF1R,CX3CL1,CYP24A1,DDIT3,DKK3,EDNRA,EDNRB,EGFR,EGR1,ERBB2,FBXO32,FOS,FOSL1,FOXA1,GAD1,GATA3,GLI2,HIF1A,HNF1B,HOXA11,HOXD11,HPGD,HTRA1,IGFBP3,IL1B,IL6,IRX3,ITGA8,KCNH2,KLF6,KLF9,let-7,LHX1,LRP2,LRP4,MEOX1,MGAT5B,mir-27,MMP14,MPL,MT1E,MT1F,MYC,MYCN,NPNT,NR4A1,NRP1,NTRK1,ONECUT1,PBX1,PGF,PKHD1,PPARGC1A,PREX1,PSG5,RNASE1,ROBO2,RORC,SEMA3C,SFRP1,SLC…	1986 (22)
EML4-ALK	NA	fusion gene/product	Activated	2.219	1.16e-06	APAF1,BAX,BCL2,CCNA1,CD274,CD44,CDH1,CDK4,CDKN2A,CDKN2C,COL5A2,DUSP1,DUSP6,EGFR,EGR1,ERBB3,FGF13,HIF1A,HIPK2,IGFBP3,IL4R,ITGB1,JUNB,MET,MICA,MITF,MMP1,MMP10,MMP2,NNMT,OCLN,PDGFC,PPARG,PTP4A1,RAB29,SERPINE1,SLC2A3,SOCS3,SPARC,STAT3,TGFB3,TNFAIP3,TNFRSF10B	917 (13)
LINC00842	12.483	other	Activated	2.219	0.00497	CDH1,CDH2,FN1,SERPINE1,VIM	1028 (16)
RAC2	-2.171	enzyme	Activated	2.219	0.049	BCL2,CD74,CDH2,DIAPH2,DSG2,EGR2,FHL2,FOS,GCSAM,IL13,IL1B,ITGB8,NPPB,NR4A1,PMP22,RUNX2,S100A6,SLPI,STAT4
SLC7A5	1.517	transporter	Activated	2.219	0.121	ATF4,CHAC1,DDIT3,PCK2,TRIB3
FUS	2.162	transcription regulator	Activated	2.219	0.317	ATF4,CALM1 (includes others),CCND1,FLNA,HIF1A,HSPD1,ICAM1,RFC3,RMRP,RPS3
AIMP1	0.821	cytokine	Activated	2.219	0.326	CCL2,CXCL2,ICAM1,IL12A,IL1B
Mek	NA	group	Activated	2.217	3.5e-12	ABCE1,ANPEP,APOE,ASCL1,AXL,B3GALNT1,B3GNT5,B4GALT5,BMF,CCN2,CCND1,CD200,CD33,CDCA7,CDH1,CDH2,CDKN2A,CLDN2,CLU,CPM,CRYAB,CSF1R,DDX21,DSE,DUSP4,DUSP6,EFNB3,EGR1,EGR2,EPAS1,EPCAM,EPHA2,EPHB2,ERBB2,ERBB3,EREG,ESR1,ETS1,F3,FGFBP1,FGFR1,FOS,FOSL1,FOXD3,FOXP3,FUT10,GALNT18,GBP2,GCNT2,GGT5,GXYLT1,HAS2,HIF1A,HMGA2,HSPB1,ICAM1,ID2,IER2,IL1B,IL6,ITGA2B,ITGB1,ITGB3,IVL,JUNB,KDR,KIRREL1,L1CAM,LAMB1,LAMB3,LAMC…	996 (15)
SYVN1	-2.502	transporter	Activated	2.216	4.69e-05	ABCC3,ABCC4,ADAM9,ATP1A1,AXL,BCAT1,CALM1 (includes others),CAVIN1,CCND1,CD44,CDA,CYB561,DIO2,DPYD,DUSP1,EPHA2,ERN1,F3,FAS,FOLR1,GPRC5A,HERC5,HLA-A,HLA-C,HSPB1,IFITM2,IGKC,IRAK2,ITGAV,ITGB1,ITGB4,KCNN4,L1CAM,LAPTM4A,LDHB,MAGEA1,MCAM,NDFIP2,OLR1,PFN1,PLPP3,RAB34,SCARA3,SLC12A3,SLC16A1,SLC2A3,SLC30A1,SLC35C2,SLC39A10,SLC43A2,SLC4A7,SLC7A2,SLCO4A1,TFRC,TMEM106B,TNFRSF13C,TNS4,UNC13D	1549 (12)
Smad2/3/4	NA	group	Activated	2.216	0.326	ACTA2,CCN2,CDH2,HMGA2,SERPINE1
ITPR1	-0.818	ion channel	Activated	2.213	0.114	BDNF,CHRNE,ERBB2,FOS,NOS3,RAPSN,RYR2
Cyclin E	NA	group	Activated	2.213	0.246	CDC6,CDK1,DHFR,EGLN1,HIF1A,PGR
Collagen type I (complex)	NA	complex	Activated	2.212	3.61e-08	ACTA2,APOE,BAX,BIK,CCND1,CD83,CDH1,CDH2,CDKN2A,EXOC3L2,FN1,HDGF,IL6,ITGA1,ITGA2,ITGAV,ITGB1,KDR,MMP1,MMP10,MMP13,MMP14,MMP2,MMP3,MMP9,MYC,NOS3,PGR,PLAU,PLOD2,PRRX2,PTGS2,RECK,RUNX2,SKP2,TGFB1,TIMP2,TNC,VIM	1624 (21)
CYTOR	1.113	other	Activated	2.208	0.029	CCNE1,EGFR,MYC,STAT1,STAT3
CDC73	1.897	other	Activated	2.208	0.0441	CCND1,CDH1,GBP1,HMGA1,HMGCS2,IGFBP4,LGALS3,MYC,PTGES,RUNX1,STAT1
SERPINH1	0.018	other	Activated	2.201	0.0518	CDH1,CDH2,COL4A2,SERPINE1,VIM
ANGPTL2	0	other	Activated	2.201	0.383	BMP7,IL12A,IL1B,IL6,LGR5
SLC30A7	0.18	transporter	Activated	2.2	0.165	EPHX1,EPHX4,FABP3,IRS2,SLC27A1
TEAD1	3.116	transcription regulator	Activated	2.194	5.9e-07	ACTA2,ADM,AK5,ARID5B,BBOX1,CALD1,CCN1,CCN2,CCND1,CDK6,COL5A2,EDNRA,FIBIN,FILIP1L,GPR37,IGFBP5,KAZN,LATS2,LIMCH1,LOXL1,MB,MSLN,MTMR10,NFKBIZ,NUAK1,PDGFRL,POSTN,PTGS2,RHOBTB1,SAMD5,SDC2,TAGLN,THBS1,TNNC1,TNNT2,TP63,TPM1,TRNP1	1671 (24)
HGF	NA	growth factor	Activated	2.191	3.64e-13	ABCB4,ACTA2,ADAMTS1,ADGRF5,AKAP12,ANGPT2,ANGPT4,ANGPTL4,APAF1,ARPC5,BCL2,BCL2A1,BIRC3,BMP2K,BNC1,BUB1,CA9,CALCR,CALCRL,CALM1 (includes others),CASP1,CASP10,CAV1,CCL2,CCL26,CCN1,CCN2,CCND1,CCNG1,CD40,CD44,CDC20,CDC6,CDH1,CDK1,CDK4,CDKN2A,CDKN2C,CITED2,CKS1B,CLCF1,CNTFR,COL2A1,COL4A1,CRLF1,CRY1,CRYAB,CSF1,CTSK,CUL2,CXCL2,CYP17A1,DDIT3,DDX21,DDX3X,DIAPH2,DTYMK,DUSP4,DUSP6,EDA,EGR1,EHF,ELF3,EMP1,EMP2…	1637 (17)
SASH1	-0.572	other	Activated	2.191	0.00138	ACP3,ARID5A,CD40,CITED2,CMPK2,HDC,HHEX,IFIT2,IFIT3,IL12A,IL18,IL6,INHBA,ISG15,ISG20,MERTK,MET,NFKBIZ,NMI,OASL,PELI1,PLA1A,PTGS2,RSAD2,SH3BP5,SLCO3A1,STAT1,STAT2,TLR3,USP12	672 (9)
P2RY6	-1.793	G-protein coupled receptor	Activated	2.191	0.0579	CPT1B,CYCS,EPSTI1,IL12A,IL23A,MPZL2,PPARA,PPARGC1A,TBX1,UCP1,VCAM1
SYK/ZAP	NA	group	Activated	2.19	0.18	ABCB6,CDC20,EPHB2,H3-3A/H3-3B,ICOSLG/LOC102723996,IL6,MMP1,NLRX1,PTGS2,VCAM1,VEGFC,ZNF22
CLEC4E	11.941	other	Activated	2.188	0.331	ADGRE1,CSF1,CXCL2,CXCL3,IL1B,IL23A,IL6,NLRP3
OSCAR	13.253	other	Activated	2.183	0.00172	BCL2,CCL20,CCR2,CD40,CD83,CXCL1,CXCL2,CXCL3,CXCL5,FZD2,ICAM1,IL1A,IL1R1,ITGAM,TLR7,TLR8,TNFSF14	1462 (13)
KDM3A	0.299	transcription regulator	Activated	2.181	0.00016	ACTA2,ADM,AJUBA,AR,CCL2,CCN1,CCN2,CCND1,ETS1,FLNC,FSTL3,HMOX1,IL33,LOXL2,MCAM,MMP9,MYC,PLOD2,PPP1R3C,SERPINE1,TAGLN,TNC	927 (11)
CCAT1	6.357	other	Activated	2.18	0.00307	CDH1,CDH2,CDKN2A,EGFR,HMGA2,let-7,MYC,VIM	1284 (14)
MYC	2.711	transcription regulator	Activated	2.177	6.46e-10	ABCA2,ABCA3,ABCA7,ABCB10,ABCC1,ABCC3,ABCC4,ABCE1,ABCG1,ACACA,ACLY,ACSL4,ACSS1,ACTB,ACTN1,ADAMTS1,ADAMTS9-AS2,ADM,AEBP2,AKAP12,AMD1,ANGPT1,ANGPT2,APCDD1,AR,ARG1,ARHGAP25,ASCL1,ASCL2,ASS1,ATF4,AXL,BAX,BCAT1,BCL2,BCL2A1,BCL6,BDNF,BIN1,BMI1,BMPER,BMPR1A,BRD2,BUB1,C1QBP,CAMK2N1,CASP1,CASP10,CAV1,CBX4,CCN4,CCNA1,CCNA2,CCNB1,CCND1,CCNE1,CCT3,CD19,CD274,CD44,CD48,CDC20,CDCA7,CDH1,CDH2,CDK1,CDK4,CDK6,CDK7…	2123 (21)
KDM6B	-1.996	enzyme	Activated	2.173	0.000326	CD40,CDH1,CDH2,FGF5,FN1,HOXC11,HOXC12,IL6,ITGA2B,ITGAL,let-7,MPL,NGFR,NOS3,OASL,PPIA,TP63,VIM	1725 (21)
CSF1	4.389	cytokine	Activated	2.172	9.3e-10	ACP5,ADGRE5,APOE,ARG1,AXL,BAX,BCL2,C5AR1,CALCR,CBL,CCL2,CCNB1,CCND1,CCNE1,CCR2,CD163L1,CD74,CDK4,CEBPA,CLEC7A,COL23A1,CPM,CSF1,CSF1R,CTSK,CXCL2,CXCL3,CYBB,CYP17A1,CYP51A1,DUSP1,DUSP4,DUSP9,EGR1,EGR2,F2RL1,F2RL2,FAS,FCGR2A,FERMT3,FHL2,FN1,FOS,GAB3,GAS7,GLS,GPNMB,GPR34,GPR68,GPT,GRAP2,HIF1A,HLA-A,ICOSLG/LOC102723996,IL12A,IL18,IL1A,IL1B,IL23A,IL2RB,IL6,ITGA4,ITGA5,ITGAM,ITGAV,ITGB1,ITGB3,JDP2,JUNB,…	1685 (17)
NOD1	-0.006	other	Activated	2.164	0.226	CARD6,CXCL2,DUSP1,IL1A,IL1B,IL6,VCAM1
GNA12	1.748	enzyme	Activated	2.157	0.0167	ACTA2,ARPC5,BAIAP2,BCL2,CCNA2,CFL2,CNN1,EGFR,FOS,G6PD,GCLM,GSTP1,IRS1,JAK1,LAMB3,MMP2,MYC,NOS3,PAK2,PIK3CD,PTGS2,RDX,RRAS2,TAGLN,TXNRD1,VAV3,VCL,VEGFA,VIM
TWIST2	11.673	transcription regulator	Activated	2.156	9.75e-07	BCL11A,BIN1,BMI1,CCND1,CD44,CD7,CDH1,CDH2,DUSP6,FN1,HOXB9,IL1B,KLF6,MAF,MMP9,MYCN,POSTN,RNF43,SOX2,TGFB1,TWIST1,VIM,ZEB1,ZEB2	1364 (17)
MAP3K14	2.879	kinase	Activated	2.156	0.000346	ACACA,ACTA2,ADGRE1,BIRC3,CCL27,CD44,CXCL1,CXCL2,CYP19A1,EGFR,FAS,ICAM1,ICOSLG/LOC102723996,IKBKB,IL13,IL1A,IL1B,IL1R2,IL5,IL6,MMP9,NFKBIE,NR1H3,PDE3B,PLA2G4A,PON2,PTGS2,RELB,SIX1,SIX2,SREBF1,TNFAIP3,TNFAIP6,VCAM1,XBP1	752 (11)
RELB	2.04	transcription regulator	Activated	2.156	0.237	ABCB1,BCL2,BIRC3,CCL20,CCND1,CD40,ENPP2,ESR1,ICOSLG/LOC102723996,IL1B,IL5,IL6,MYC,OLIG2,PLPP3,PPARGC1B,PTGS2,RELB,SERPINB5,SOD2,STAT4,TNFAIP2,TNFSF14
MBP	1.049	other	Activated	2.138	0.0447	CCL2,CD300A,CD40,FOXP3,IL12RB2,IL5,IL6,MYC,PTPRC,TGFB1
PLA2R1	1.674	transmembrane receptor	Activated	2.138	0.418	ACSL4,AK3,DPYSL2,MGST1,SOD2,TFAM,TGM2,UQCRFS1
CYBA	1.653	enzyme	Activated	2.137	0.00132	CYBB,EPAS1,FN1,IL6,PIM1,SERPINE1,SOD2,VEGFA	1355 (17)
EIF4G2	1.401	translation regulator	Activated	2.137	0.00326	ACTB,EGLN1,ESRRB,HIF1A,KLF4,KRT19,POU5F1,PTGS2,SERPINE2,SOX2,TBX3,TFCP2L1
MESP2	-4.525	transcription regulator	Activated	2.132	0.0136	FOXC2,GATA4,HAND2,MEF2C,PAX9,TWIST1,TWIST2,ZEB1,ZEB2
UBD	NA	other	Activated	2.132	0.383	EEF1A1,HOXB9,PPARA,PPARGC1A,UCP2
HSF1	-0.48	transcription regulator	Activated	2.126	3.23e-06	ABCB1,ACACA,ACLY,AURKC,BAX,BCL2,BMP4,BMP7,CBX3,CCN2,CCNA2,CCNE1,CCT2,CCT3,CCT5,CCT6A,CD274,CDC6,CDH1,CDK1,CENPA,CKS1B,CKS2,CLDN7,CLU,COBL,COL18A1,COL6A2,CRYAB,CSRP2,DHRS2,DLGAP1,DNAJA1,DNAJA4,DNAJB6,EFEMP1,FGF1,FGF4,FMOD,HDAC5,HMGB1,HMOX1,HSP90AA1,HSP90AB1,HSPA4L,HSPA8,HSPB1,HSPD1,HSPE1,HSPH1,ICAM1,IL1B,IL6,INHBA,INHBB,LAMA4,LIF,LMAN2L,LRRN4,MAPT,MBOAT7,MCM6,MICA,MITF,NFATC2,PDZD2,POLA2,POSTN,POU…	1712 (19)
Collagen Alpha1	NA	group	Activated	2.125	0.0113	CDH2,EGFR,MMP2,MMP9,PLAU,PLAUR,PTGS2,TIMP2
FCGR2A	6.76	transmembrane receptor	Activated	2.121	0.00239	CCL2,CCL22,CD40,CLEC4E,CXCL2,CXCL3,F2RL1,FAS,GBP2,ICAM1,IFIT3,IFITM3,IL18,IL1B,IL23A,IL6,ISG15,ISG20,PTGS2,RASGRP1,SERPINE1,SLC2A6,STAT1,VEGFA	1178 (14)
ETV1	-1.155	transcription regulator	Activated	2.118	0.000259	ADRB2,ASCL1,CCL2,CCL26,ERBB2,HPSE,IL23A,ITGAV,ITGB3,MITF,MMP1,MMP13,PLAUR,TMPRSS2,TWIST1,VIM,WWTR1	671 (7)
ETS1	6.448	transcription regulator	Activated	2.117	3.57e-07	ABCB1,ANPEP,ARHGDIB,ARL4C,ATP2A3,B4GALT5,BAX,BCL11A,BMP4,CASP1,CAV1,CCL2,CCN2,CCND1,CCNE1,CCNG1,CD14,CD44,CDK6,CDKN2A,CITED2,COL2A1,CSF1R,CX3CL1,CYP24A1,EGR1,ERBB2,ETS1,FCGR2A,FLI1,FN1,FOXP3,GABRE,HMOX1,HPGD,HPSE,HS2ST1,HSPA6,HSPA8,HSPE1,ICAM1,ID2,IFNL1,IGF2BP3,IL12A,IL13,IL2RB,IL5,INSIG1,ITGA2B,ITGAM,ITGB2,ITGB3,JAK1,JUNB,KLRG1,MCAM,MET,MMP1,MMP13,MMP2,MMP3,MMP9,MYC,NFIL3,NOS3,NPR1,PARP1,PEG10,P…	1679 (20)
NFYA	0.126	transcription regulator	Activated	2.114	0.0923	ABCB1,ACLY,APAF1,BCL2,BIK,CCNA2,CCNB1,CDK1,COL11A1,COL5A3,CYP1A1,EGR1,EPHX1,FGFR2,FTH1,HLA-DQB1,HOXB4,IBSP,ICAM1,JUNB,NPR1,PADI4,PDGFRB,PMAIP1,RGS4,RRM2,THRSP,TOP2A
BTC	-1.901	growth factor	Activated	2.111	0.000132	ACACA,CCL20,EREG,HAS2,IL6,IRS2,ITGAM,MMP9,PTGS2,SREBF1,TNFAIP6	1403 (16)
CA4	NA	enzyme	Activated	2.111	0.0327	ANK1,CA2,DDIT3,KRT13,KRT4,RHCE/RHD,ROS1,SLC10A6,SLC4A1,SPTB,TGM3,TMC5
HDAC7	-0.246	transcription regulator	Activated	2.108	0.139	CCND1,CD44,DLL4,IL6,MMP10,NR4A1,SCNN1A,SLC1A2
FOXM1	0.597	transcription regulator	Activated	2.105	2.7e-06	ACE,ACTA2,AR,CAV1,CCNA1,CCNA2,CCNB1,CCND1,CCNE1,CDC20,CDCA2,CDH1,CDH2,CDK1,CDKN2A,CENPA,CKS1B,CKS2,CTNNAL1,ESR1,FN1,FOS,FUT4,H2BC8,HOTAIR,HSD11B2,IKBKB,IL6,IPO7,ITGA5,ITGAV,ITGB1,KDR,LAMA4,LOX,MET,MMP2,MMP9,MYC,MYCN,NBN,NEDD4,NUF2,PLAUR,POU5F1,PRDX2,PRR11,PTCH1,PTCH2,SFRP1,SFTPD,SKP2,SOD2,SOX2,STAT3,TJP1,TOP2A,TWIST1,TWIST2,VEGFA,VIM,ZEB1,ZEB2	1621 (20)
TLR7/8	NA	group	Activated	2.099	0.00204	ATP2B1-AS1,BCL2,BCL2A1,CA2,CCL2,DNAAF1,EREG,FFAR2,KCNMA1,NFKBIZ,NPR1,PLAUR,PMAIP1,PTGS2,RGS20,TNFAIP3,TNFAIP6,TRIB3,VDR	1543 (15)
ST6GAL1	-2.047	enzyme	Activated	2.098	0.0189	BIRC3,CDH1,CDH2,FN1,HIF1A,IL6,OCLN,SLC2A3
TLR8	7.393	transmembrane receptor	Activated	2.096	1	CCL2,CCR7,CD40,CD83,CXCL2,CYP27B1,IL12A,IL1B,IL6,VDR
PTGS2	7.584	enzyme	Activated	2.094	1.01e-05	ADCY5,ADGRL3,ANGPT1,ANGPT2,BAX,BCL2,BIRC3,CCL2,CCND1,CCNE1,CCR7,CD44,CDH1,CDKN2C,CLU,CTSK,CXCL3,CXCL5,CYP19A1,DLK1,DLX5,DUSP1,EDNRA,EGR1,ERBB2,ERBB3,FN1,FOS,GATA4,GRIN2B,ICAM1,IGFBP3,IL12A,IL1B,IL23A,IL6,IRX2,ITGAL,ITGAV,ITGB4,KDR,LTBP1,MMP1,MMP14,MMP2,MMP9,MYC,NBN,NEB,NKD1,NOS3,NR4A2,NTN1,PAK1,PCDH7,PLA2G4A,PPARG,PTGER2,PTGER3,PTGS1,PTGS2,PTMA,PYGB,RUNX2,SELL,SOST,ST3GAL1,STAR,STC1,TGM2,TNFAIP6,…	1694 (17)
PTGER2	4.947	G-protein coupled receptor	Activated	2.093	0.00052	ADGRE1,ANAPC1,ASPM,CCNA2,CCR7,CDH1,CEP55,CKAP2L,CKS2,CSF1R,CYP19A1,DEPDC1,ECM1,EGR1,FOXP3,H2AX,HDC,IL1A,IL1B,IL1R2,IL23A,IL6,ITGAL,KIF11,LIF,MELK,MMP9,NUF2,PBK,PIM1,PTGER3,PTGES,PTGS2,RRN3,SERPINE1,SPP1,STAR,THBS1,TIMP2,TIMP3,TNFAIP6,TREM1,TTK,VEGFA	1530 (20)
HSPD1	3.327	enzyme	Activated	2.092	0.0173	BAX,CXCL2,CXCL3,GATA3,ICAM1,IL12A,IL1B,IL5,IL6,NFATC2,SOCS3,VCAM1
RIPK3	NA	kinase	Activated	2.09	0.0314	ACTA2,IL18,IL1A,IL1B,IL6,MLKL,NLRP3,PYCARD,TGFB1
TGFB3	-7.192	growth factor	Activated	2.084	2.91e-13	ACTA2,ACTG2,ADAM12,ADAM19,BCL2,CCN1,CCN2,CCN3,CCNE1,CD59,CDH1,CDH2,CDK4,CDKN2A,CLDN11,COL11A1,COL2A1,CYP19A1,ELN,ENG,ERVW-1,ETS1,F2RL1,FGF2,FN1,FOS,GATA3,GJA1,HOXA2,HTRA1,ITGAV,ITGB3,LTBP2,LTC4S,MGP,MICAL2,MMP1,MMP10,MMP2,MMP3,MMP9,MS4A1,MYO10,OCLN,PALLD,PLAUR,PLOD2,PPARGC1A,PTAFR,RMRP,SDC3,SERPINE1,SERPINE2,SMAD7,STAT4,TAGLN,TGFB1,TGFB3,THBS1,TIMP3,TJP1,TNC,TNFRSF11B,TPM1,TSPAN13,TSPAN2,VEGFA,ZE…	1435 (15)
FOXC2	14.148	transcription regulator	Activated	2.078	5.34e-06	ACTA2,ADRB2,ANGPT2,BAX,CDH1,CDH2,CEBPA,CFD,DKK1,FN1,IRS1,IRS2,ITGB3,KDR,LFNG,MESP2,MET,MMP2,MMP9,PDGFRB,PLIN1,PPARA,PPARG,PPARGC1A,PRDM16,PTGS2,RUNX2,TBX1,TCF15,UCP1,VIM,ZEB1	1337 (21)
SNHG20	-1.445	other	Activated	2.076	0.00132	CCNA1,CCND1,CDH1,CDH2,MYC,VIM,ZEB1,ZEB2
EGFR	5.587	kinase	Activated	2.063	1.79e-12	ABI1,ACTA2,ACTB,ADGRL3,AMD1,AR,ARG1,ASCL2,B3GALNT1,B3GNT5,B4GALT5,BAX,BCL2,BCL6,CAPZA2,CASP4,CAV1,CCL2,CCN2,CCNA2,CCND1,CCT5,CD274,CD33,CDH1,CDK1,CDK4,CDK6,CDKN2A,CLDN2,CMA1,COL5A2,COL6A1,COL6A2,COL8A1,CPM,CRMP1,CRYAB,CTSK,CXCL5,CYP19A1,DDIT3,DSG2,DUSP1,DUSP4,EFNB3,EGF,EGFR,EGR1,EIF5A,EPCAM,EPHA2,ERBB2,ERBB3,EREG,ESR1,F2RL1,F3,F7,FBLN2,FOS,FOSL1,FOXP3,GALNT18,GBP1,GCNT2,GJA1,GXYLT1,HAS2,HDC,HIF1A…	1768 (18)
FOS	-3.251	transcription regulator	Activated	2.055	1.74e-12	ABCB1,ABCC1,ACACA,ADAM12,ADD2,AKR1C3,AKR1D1,ALDH1A3,ALPP,AMIGO1,ANKRD2,APLN,AQP3,ARNTL2,ARPC5,ATP2C1,BDNF,BGLAP,C3,CA2,CADM1,CALU,CAMK2D,CAMP,CASP4,CASZ1,CCL2,CCL20,CCN2,CCNA2,CCND1,CCNE1,CCNG1,CD14,CD44,CDH1,CDH11,CDON,CELF2,CFD,CLDN2,CLU,COBLL1,COL16A1,COL18A1,COL6A1,COL8A2,CRB3,CSTA,CTH,CTSB,CXCL3,CYCS,CYP17A1,CYP2J2,DAP,DAPK2,DDX3X,DIO2,EEA1,EGR1,EGR2,ELOVL3,ELOVL6,ENAH,EPAS1,EREG,F3,FEZ2,FGF…	1631 (17)
NFkB (family)	NA	group	Activated	2.054	0.0576	CASP1,CASP4,CCL2,CCND1,DRAM1,FN1,HNF4A,IL18,IL1B,IL1R1,IL6,JAG1,MMP9,NLRP3,PTGS2,TNFAIP3
CAV1	9.603	transmembrane receptor	Activated	2.052	1.91e-08	ADGRG2,ARG1,CAV1,CAV2,CAVIN1,CCND1,CCNE1,CD14,CDH1,CDKN2A,CLDN7,CLDN8,CSF1R,EDIL3,EGR1,ESR1,FAS,FGB,FGF2,FN1,FOLR1,FOS,FOXA1,FOXD3,GRIN2B,HMOX1,HSD17B12,HSPA8,ICAM1,IL6,INHBA,INHBB,KDR,KRT19,KRT4,KRT7,MMP1,MUC5B,NEDD4L,NOS3,NPM1,NR4A1,NTRK2,OCLN,OSBPL7,PDK2,PLA2G4A,POU5F1,PRLR,RPL17,RPS9,SERPINE1,SLC12A2,SLC1A1,SLC2A3,SLC5A5,SLC7A2,SOX2,SPRR1A,ST6GAL1,ST6GALNAC4,TFPI,TGFB1I1,THBS1,TJP1,TNC,VCAM1,…	1418 (19)
CARM1	0.099	transcription regulator	Activated	2.051	0.0232	C3,CCNB1,CCNE1,CDKN2A,CXCL3,DHFR,FOS,FTH1,FTL,HSP90AA1,ICAM1,IGFBP4,MMP13,MMP3,MYC,PTGES
caspase	NA	group	Activated	2.051	0.0322	ACER2,BAX,BCL2,CCND1,CCNE1,CD14,CDK1,CDK4,CDK6,EGFR,HRK,IL1A,THBS1
RTKN	0.71	other	Activated	2.049	0.00147	BCL2A1,BIRC3,CDH1,CDH2,FOS,TNFAIP3,VIM	1189 (11)
ITGB1	4.833	transmembrane receptor	Activated	2.029	1.36e-09	ABCC1,ACTA2,ADAM19,ADAMTS12,ADAMTS2,ADAMTS5,ADAMTSL1,APOE,BCL2,BMPR1A,CCL2,CCN4,CDH1,CDH2,CDKN2A,COL19A1,COL4A4,COL5A2,EPO,ERBB2,FBN2,FGF1,FLNA,FN1,FOS,GDF5,HAS3,ICAM1,IL12A,IL1B,IL6,ITGA5,ITGAV,ITGB3,ITGB4,ITGB7,JUNB,LAMA1,LAMB1,LAMC1,LIMS1,LOX,LOXL1,MMP1,MMP15,MMP2,MMP24,MMP9,MYC,NPPB,OLFML3,PAPPA,PLAU,PLAUR,PTGS2,RAC2,RELN,RORC,SERPINE1,SIDT1,TGFB1,TGM2,THBS1,TIMP2,TNFAIP3,TNFSF11,TNFSF12,VEGF…	905 (13)
ITGA9	-1.527	other	Activated	2.029	0.000169	ACTA2,CCR6,CDH1,CDH11,CDH2,IL1B,IL6,MMP1,MMP14,MMP3,TGFB1,TNC,TNFSF11,VIM	1659 (22)
CCL3	NA	cytokine	Activated	2.028	0.00106	APOBEC3G,CCL2,CCL20,FOS,IL12A,IL1B,IL6,ITGA5,ITGAM,ITGB1,RYR2,STAT1,STAT3,TNFSF11	992 (16)
IL-1R	NA	group	Activated	2.028	0.265	CXCL2,IL1A,IL1B,IL6,MMP1,MMP13,MMP14,MMP3,MMP9
ERG	0	transcription regulator	Activated	2.022	3.77e-07	ABCC4,ACOT8,ACTN1,ADRB2,APOC1,AR,ARHGAP24,ARHGAP31,ARHGAP4,ARHGEF6,ARMC12,BDKRB1,BIRC3,CCNA2,CD59,CDH1,CDH2,CFAP65,CHRM1,CHRNB4,CLDN1,CXCL1,DBN1,DIAPH2,DIAPH3,DNMBP,DOCK10,DOCK2,ELMO1,ETS1,FAM174B,FLNC,FMNL2,FYN,GFRA3,GMFB,HMGB1,HPCAL1,HPGD,ICAM1,ICAM2,IRS2,MET,mir-8,MMP1,MMP3,MMP9,MPL,MYCN,MYO10,NDRG1,NFIL3,NLGN1,NOS3,NPAS1,NR4A2,NRCAM,NRG1,PIM1,PLAU,PLAUR,PLPP3,PREX2,PTPN11,PTPN22,PTPN6,RAPGEF5…	1525 (16)
IFNAR1	1.427	transmembrane receptor	Activated	2.021	0.0017	ARG1,ASS1,AXL,BCL2L14,CCL17,CCL20,CD274,CD40,CGAS,CLEC4E,CMPK2,CSF1,CXCL2,CXCL3,DUSP6,F7,FN1,GBP4,GPT,HLA-A,IAPP,IFI6,IFIT2,IFIT3,IFITM1,IL12A,IL18,IL1A,IL1B,IL6,ISG15,ITGAV,KLK6,LIF,MX2,MYC,OAS1,OAS2,OASL,PTGS2,RIPOR2,RSAD2,SDC1,SEPTIN4,SERPINE1,SMAD7,SOCS3,SOD2,SQLE,STAT1,TGM2,THBS1,TLR3,TLR7,TNFAIP2,TNFAIP3,TRIM22,VCAM1	1017 (13)
CREBZF	0.36	transcription regulator	Activated	2.02	0.185	ATF4,DDIT3,ERN1,INSIG1,PPARGC1A,SREBF1,XBP1
TLR5	-5.07	transmembrane receptor	Activated	2.017	0.143	CCL20,CD40,CXCL2,CXCL3,ICAM1,IL1A,IL1B,IL33,IL6,MMP1,MYD88,TLR7,TSLP
PFKFB3	2.799	kinase	Activated	2.015	0.0295	CDK1,EPAS1,FGF2,ICAM1,IL1B,IL6,TGFB1,VCAM1
HNRNPU	-2.283	transporter	Activated	2.013	0.0099	ACTB,ASCL1,BAX,CCL2,IL1B,IL6,MYC,POU5F1,SPP1,VCAM1
SMAD2	0.455	transcription regulator	Activated	2.01	2.61e-06	ACTA2,ADAM12,ALPL,BGLAP,CCL20,CCN2,CDH1,CDH2,CDKN2A,CES1,CKS1B,COL2A1,CRISPLD2,CYP51A1,DAPK1,FN1,FOXP3,FSTL3,GNRHR,HAS2,HAS2-AS1,HES1,HHEX,HMOX1,IL6,INPP5D,ITGB1,LINC00842,MET,MMP13,MMP2,MMP9,NET1,NOS3,POU5F1,RUNX2,S1PR1,SERPINE1,SMAD7,SOX2,SPHK1,THBS1,TIMP3,TPM1,TPM2,TPM3,VEGFA,VEGFC,VIM	1820 (17)
elastase	NA	group	Activated	2.01	0.0212	HMOX1,ICAM1,IL1B,IL6,MLKL,MMP2,MMP3,MMP9,TGFB1
INHIBITED
Upstream Regulator	Expr.Log.Ratio	Molecule Type	Predicted Activation State	Activation z-score	p-value of overlap	Target Molecules in Dataset	Mechanistic.Network
estrogen receptor	NA	group	Inhibited	-4.275	4.61e-29	ABCG1,ACSS1,AXL,BAX,BCL2,BDNF,BMP7,C3,CA12,CALB2,CALD1,CAPG,CAV1,CAV2,CCN2,CCNA1,CCND1,CD44,CD59,CDH1,CDH10,CDH11,CDH16,CDH3,CDH4,CDH8,CDH9,CLDN23,CLDN3,CLDN4,CNKSR1,CNNM1,COL12A1,COL13A1,COL4A1,COL4A2,COL4A6,COL6A1,COL6A2,COL9A2,CPM,CXCL1,CYP1A1,DSP,EGFR,EGR1,ERBB2,ERBB3,EREG,ETS1,FGF1,FGF13,FGF5,FGFR1,FGFR2,FLNC,FN1,FOS,GAL,GATA3,GJB3,HOTAIR,HSP90AA1,ICAM1,ICAM2,IGF2BP3,IL1A,IL6,IRS1,ITGB1,JAG1…	2006 (17)
LARP1	0.252	translation regulator	Inhibited	-3.965	0.376	EEF1A1,EEF1B2,EEF1G,EIF3F,EIF4B,HNRNPA1,RPL17,RPL19,RPL21,RPL23,RPL26,RPL34,RPL41,RPL6,RPL7,RPS2,RPS23,RPS24,RPS27,RPS3,RPS6,RPS9,VIM
FOXO3	1.037	transcription regulator	Inhibited	-3.68	1.08e-07	ACLY,ACTA2,AGFG1,ALDH3A1,ANGPT1,ANGPT2,ANXA3,APAF1,APLN,AQP4,AR,BAX,BCL2,BCL6,BNIP3L,CARD16,CASP4,CAV1,CCN1,CCN2,CCNA1,CCNB1,CCND1,CDC20,CDC6,CDH1,CDK4,CEP55,CLDN1,COL4A1,COL4A2,CTSB,DDIT3,DEPP1,DLGAP5,EDNRB,EGR1,EGR2,EGR4,ELOVL5,ELOVL7,ENPEP,ESR1,FABP5,FBXO32,FBXO5,FGFR2,FMOD,FN1,FOS,FOXO4,FOXP3,FYN,GABRR2,GPX3,GRB14,GTF2I,HIF1A,HMGCS2,ICAM1,IGFBP7,IL12A,IL13,IL1R1,IL5,IL6,INHBA,IRS2,ITGAM,ITGB2…	1945 (22)
EHMT1	-1.57	transcription regulator	Inhibited	-3.636	0.00019	ANPEP,ARX,ATP1A1,BEST1,BEST2,C3,CAPS,CDH1,CDH16,CDKN2C,CILP,CORO2A,CYP4F12,EYA4,GFOD1,HPD,HSD11B2,IL6,LCN2,MAEL,MAN1C1,MGST1,MSLN,MUC1,PCSK6,PLIN2,POU5F1,PPL,PRR15L,PSD4,RARRES1,RGCC,SCNN1A,SELENBP1,SLC4A11,SLC7A7,SMPDL3B,SOD2,ST3GAL1,STAC2,STRA6,SYBU,SYNC,TJP3,TLE2,TMEM61,VSTM2L
DICER1	0.888	enzyme	Inhibited	-3.633	2.29e-08	ANGPT2,ANGPTL4,ANPEP,APOBEC3G,APOD,BDNF,CACNA1C,CAMK2D,CCN1,CCND1,CCNG1,CCR2,CD160,CD44,CDH1,CDKN2A,CELF2,COL18A1,CPEB2,CRYM,DEPP1,DHRS2,EGR1,EGR2,ELOVL2,ENG,EPCAM,ERBB2,FCGR2A,FGF20,FOS,FOXP3,H2AX,HES1,HOXB2,ICAM1,IGF2BP1,IGF2BP2,IGF2BP3,IGF2R,IL18R1,IL1B,ITGA2,ITGA4,ITGA5,ITGAV,ITGB1,KCNQ1OT1,KDR,KLF1,KLRG1,LCP1,let-7,LGR5,LHFPL6,LPAR3,MAF,MAP2,MCAM,MICA,mir-196,mir-21,mir-221,mir-23,mir-27,mir…	1922 (20)
ETV6-RUNX1	NA	fusion gene/product	Inhibited	-3.562	2.94e-11	ABCG1,ABR,ADM,ALOX5AP,ANO1,ANTXR2,ARHGAP18,ARHGAP24,ARHGAP25,ARHGAP4,ARX,BCL11A,BCL3,BLK,BSPRY,CACNA1A,CAPZA2,CCM2L,CD19,CD40,CD44,CD48,CD70,CD72,CD83,CDH2,CHI3L2,CYBB,CYFIP2,EMP3,ENG,EPHA7,FABP5,FAM43A,FGD2,FGFR1,FSCN2,FTH1,GATA3,GBP2,GMPR,H4C11,H4C12,H4C3,H4C8,ICAM1,ID2,IFI30,IFI35,IFI6,IFIT3,IFITM1,IFNAR2,IRF9,IRX3,ISG15,ISG20,ITGA4,ITGAL,ITGB1,ITGB2,JAK1,JAK3,KCNJ2,KLC4,KLF6,LAT2,LINC02363,LI…	780 (7)
CDKN1A	0.59	kinase	Inhibited	-3.475	2.46e-08	ACTA2,ACTB,ADAM10,ANLN,ASPM,BAX,BCL2,BUB1,CCL2,CCN1,CCN2,CCNA2,CCNB1,CCND1,CCNE1,CD44,CDC20,CDC6,CDK1,CDK4,CDKN2A,CEP55,CHEK1,CKS1B,COL4A1,COL4A2,CRYAB,CTSB,CTSK,CXCL2,CXCL3,DLGAP5,DSE,DUSP1,E2F5,EDNRA,FAS,FN1,GMFB,GNAI1,GSTO1,H2AX,HIF1A,HJURP,HMGB2,IFITM3,IL16,IL1B,IL1R1,IL32,IL6,INHBA,ITGAM,ITGAV,ITGB3,JAG1,KNSTRN,LAMC1,LBR,LGALS3,LOXL2,MAD2L1,MAF,MCM6,MIS18BP1,MMP1,MMP3,MMP9,MSN,MSX1,MTTP,MYC,…	1503 (19)
VIP	0.738	other	Inhibited	-3.471	0.197	BAX,CCL2,CCND1,CCNE1,CD274,CD40,CHGB,CLCF1,CXCL2,CXCL3,EGF,EGR2,FOS,FOXP3,GATA3,IL1B,IL6,IRAK2,MYC,NFATC2,PRF1,PTGS2,SLC1A2,SLC1A3,STAR,TJP1,TLR1,TLR4,TLR6,TLR8,VIM,VIPR1
AIRE	NA	transcription regulator	Inhibited	-3.444	0.0764	AKR1B10,AMBP,BMP4,C1R,C4A/C4B,CCL17,CCL22,CD274,COL9A3,FOXP3,ICA1,ITIH3,KLK6,LTF,MMP9,NMI,PCP4,S100A9,TBATA,TFF3,TG,TLR1,TLR3,TLR8,TPH1,UPP1,VCAM1
CCN5	-10.561	growth factor	Inhibited	-3.292	3.17e-07	ACTA2,BGLAP,CCN2,CCND1,CD44,CDH1,CEBPA,CLDN1,DSP,ERBB2,ESR1,FN1,FOXA1,GATA3,HIF1A,IGFBP7,ITGA5,KLF4,LAMB3,LAMC2,MUC1,PPARG,PROCR,SERPINE1,SPARC,TFF3,TGFB1,TWIST1,VIM,XBP1,ZEB1	1719 (23)
ZFP36	-4.841	transcription regulator	Inhibited	-3.245	4.85e-07	AHRR,BIRC3,CAMP,CDC6,CENPA,CLMP,CXCL2,CXCL3,CYBB,FGF21,FOS,FOSL1,HIF1A,ICAM1,IL12A,IL1A,IL1B,IL23A,IL6,KIF11,KIF18A,LATS2,LCN2,LMO2,LTF,MEFV,MMP1,MMP2,NHSL2,NUF2,PBK,PIM1,PLAU,PLAUR,PTGS2,S100A8,S100A9,SOX6,SPP1,TFRC,TLR4,TMCC2,TOP2A,UQCRFS1,VCAM1,ZFP36	1308 (13)
KDM5B	-0.806	transcription regulator	Inhibited	-3.115	1.64e-09	ANKRD36B,CAV1,CCN2,CCNA1,CCNB1,CCND1,CCNE1,CDK1,CLCF1,CLDN1,DDIT3,DLGAP5,DNAL4,DPY19L1,EGR1,ERBB2,ERBB3,ESR1,FABP5,FBXO5,FGFR2,FOXA1,GAL,GATA4,GJB2,HACD1,IGFBP2,INSIG1,ISG15,ISL1,IVNS1ABP,let-7,LIMCH1,MCAM,MIA3,MT1E,MT1F,MT1X,NCAPH,NEDD9,NEFL,NEUROD2,NOL3,PBK,PDE3B,PGR,PLS3,PRLR,PRPS1,PSD3,PSIP1,PSME3,RECQL,REEP1,SCNN1A,SMARCA2,SNRPD1,STAT5A,SWAP70,TGFB1,TGFB2,TNFSF13,TOP2A,TTK,TUBB2A,WNT3A,XBP1	1433 (13)
KDM3B	-0.601	enzyme	Inhibited	-3.053	5.26e-09	ABCA12,ADAMTS1,ADRA2A,APOD,C1R,CCN2,CDC20,CDH26,CKAP2,COLEC12,CORO1C,DAPK1,DDX53,DEGS2,DEPDC1,DGKH,DLGAP5,FADS2,FKBP1A,FN1,GALNT2,HJURP,IRS1,KALRN,KIF26B,MAP7D1,MB,MLLT3,MYLK,NCAPG,NEDD4L,NOTCH3,OPRK1,PALLD,PALMD,PAPPA,PRUNE2,SDCBP2,TSHZ3,TSPAN7,ZNF503,ZPLD1
CST5	NA	other	Inhibited	-3.029	0.00657	ABCC1,ACAT2,AKAP12,AKR1C1/AKR1C2,ANXA3,ATP2C2,ATP8B1,CAV1,CD44,CDH1,CEMIP,CLDN7,COL12A1,CTSB,CYBRD1,DDX18,DDX21,DHX9,DNAJB4,DOCK5,DSP,EBNA1BP2,EEF1B2,EEF1G,ELK3,EMP3,EPN3,ESRP1,EVA1C,FBXO2,FRAS1,GOLGA2,GPRC5A,GRAP,HNRNPC,HNRNPU,HS2ST1,IGSF9,INTS4,IQGAP2,KIF11,LAMC1,LIMD2,LOC102724159/PWP2,LYAR,MAK16,MALSU1,MALT1,MAP1B,MAPK13,MEF2C,MSN,MVP,MYL9,MYO10,MYO5B,NAV3,NDUFC2,NOC3L,NPAS2,NR2F1,NRP1,NT5E,N…
CAT	1.029	enzyme	Inhibited	-3.029	0.0152	ADM,BAX,BCL2A1,BDNF,CAV1,CCL2,FN1,HIF1A,HMOX1,IL6,MMP1,MMP9,PAX2,PMAIP1,PTGS2,SERPINE1,TAGLN,THBS1,TNC,TNFRSF10B,VCAM1,VIM
UCP1	-6.206	transporter	Inhibited	-2.999	0.188	ACACA,ADGRE1,AMD1,ANKRD1,ATF4,CAPN3,CEBPG,CPNE2,CTH,DDIT3,DKK3,EEF1A1,EML1,ERN1,ESRRG,FBXO32,FGF21,FUT1,G6PD,GPX3,GSTO1,IFIT2,IFIT3,IL1B,IL6,KCNAB1,MAP1LC3A,MSS51,MTHFD1,MTHFD1L,MYC,NDUFA10,PCK2,PHYHD1,PSD3,RAB40B,REEP6,SERPINE1,SLC6A9,SMS,TGFB1,TLR3,TLR7,TRIB3,UCP1,UCP2,XPR1
RAD21	0.845	transcription regulator	Inhibited	-2.93	8.13e-05	BDNF,FOXP3,HLA-DQA1,HLA-DQB1,HLA-DRB1,IRS2,ITGA5,MYC,PCDHA12,PCDHA4,PCDHA8,PCDHGA10,PCDHGA4,PCDHGB1,PCDHGB2,PCDHGB5,PCDHGC3,TGFB1,THBS1,VIM,ZEB1	1970 (18)
MEOX2	NA	transcription regulator	Inhibited	-2.922	0.00392	ANGPT1,CCL2,CCL20,CXCL1,CXCL2,CXCL3,F3,FGF2,ICAM1,ID4,IL6,ITGAV,ITGB3,MMP10,MMP14,TNFAIP3,VCAM1,VEGFC	1356 (13)
Alpha catenin	NA	group	Inhibited	-2.904	1.33e-10	ADAMTS1,ADAMTS12,ADAMTS2,ADAMTS5,BCL3,BIRC3,C1QTNF3,CCN3,CDH11,COL15A1,COL5A2,COL6A1,COL6A2,COL6A3,CTSB,CXCL2,DKK1,EGFL6,ELK3,ELN,ENG,EREG,FMNL2,ICAM2,IGFBP2,IGFBP4,IGFBP6,IGFBP7,IL1B,IL2RG,IL6,ITGA5,ITGAM,LAMA4,MMP13,MMP2,MMP23B,MMP9,MYC,NFKBIZ,NKD1,PLAU,PTGS2,RELB,RHOJ,S100A8,S100A9,SAA1,SGK1,SOCS3,STEAP4,TGM2,THBS2,TNC,TNFAIP2,TNFAIP3,TNFAIP6,TSPAN8,TWIST1,TWIST2,VCAM1,VIM,WIPF1,ZEB2	1576 (19)
PKD1	-1.876	ion channel	Inhibited	-2.868	2.41e-07	AADAC,ABCB4,ACOX2,ACSS1,ADAM22,ALDH1A1,AQP2,ARHGAP10,ATP1A1,ATP1B2,AVPR2,AXL,BCAT1,BGLAP,BHMT2,CALCR,CAVIN1,CCN1,CCN2,CLCF1,CLDN10,COL12A1,CPN2,CXCL2,CYP8B1,DDIT3,DENND2B,DNAI7,EDIL3,EGFR,ENPP5,F2RL2,FAM98B,FGFR1,GLDN,GLI2,GLS,GRAP2,HDAC9,HGD,IER2,IL17RB,IL4I1,ITIH2,JAKMIP2,KLKB1,LOX,LTBP1,MID1,mir-30,mir-8,MYC,NAPEPLD,NEDD9,NIPAL1,NNMT,P2RX7,PCDH7,PCDH9,PDE4B,PITX2,PRAP1,PRLR,QPCT,RAB9B,RASSF6,R…	1931 (20)
PPARGC1A	-5.557	transcription regulator	Inhibited	-2.846	4.36e-07	ACACA,ADAMTS1,ADAMTS2,ADAMTS20,ADAMTS5,APAF1,APOD,ATP2B3,BAX,BMP4,BMPER,C3,CALM1 (includes others),CAV3,CCN2,CCN4,CD40,CIDEB,COL2A1,COL6A2,COL6A3,CPT1B,CTSC,CYCS,CYP1A1,CYP3A4,CYP8B1,DIO2,DLAT,EGFL6,EGFR,EGLN1,ELMO1,EMILIN2,EPAS1,ERBB2,FABP3,FAS,FBLN2,FBXO32,FGF21,FIBIN,FNDC5,FOS,FREM1,GAS6,GDF11,GFRA1,GPC6,HIF1A,HMGCS2,HMOX1,IGFBP3,IGFBP5,IGFBP6,IGFBP7,IL18,IL1A,IL1R2,IL4R,IL6,INHBA,INHBB,INPP5J…	1244 (18)
CHRNA7	8.137	transmembrane receptor	Inhibited	-2.791	1	CXCL2,CXCL3,IL1B,IL6,ITGAM,TGFB1,TIMP2,TIMP3
EHF	-9.566	transcription regulator	Inhibited	-2.772	2.95e-11	ANGPTL4,ANPEP,BLNK,BMP4,CCBE1,CCL20,CDH3,CDK1,CDKN2A,CEBPG,CNFN,COL2A1,CYP1A1,EHF,ERBB2,EREG,FOXN1,GPR68,GRHL3,H4C8,HMOX1,IL13,IL6,JAG1,KDR,KIT,KLK5,KLK6,KLK7,MET,MMP1,MMP3,MUC1,NOTCH3,PLAUR,S100A7,S100A8,S100A9,SAA1,SCEL,SERPINA3,SERPINE1,SPDEF,SPRR1B,SPRR2A,SPRR2D,SPRR2E,SPRR3,STAT5B,TFPI,TGFB1,TNC,TNFRSF10B,VEGFA,VEGFC	1258 (12)
FBXO32	-4.718	enzyme	Inhibited	-2.769	0.0226	ABCC4,ALDH1A3,BHLHA15,CADM1,CCL20,CDK5RAP3,CKMT1A/CKMT1B,CSRP2,CXCL2,CXCL3,DKK2,FGF9,FOXA2,HPX,IL1B,IL1R1,IL6,KRT19,MAPT,MMP3,MSX2,MYCN,PDIA2,PTGER3,PTGES,PTGIS,PTGS2,SOD2,TFPI2,XBP1
GUCY2D	-11.042	kinase	Inhibited	-2.752	0.247	DDIT3,ERN1,ERN2,GNAT2,GUCA1A,PDE6A,PDE6G,RYR2
Rb	NA	group	Inhibited	-2.742	0.00218	APAF1,ARX,BUB1,CCL2,CCNA2,CCNB1,CCND1,CCNE1,CDC6,CDH1,CDK1,CDKN2A,CYP1A1,DHFR,DLX2,DUSP10,EPO,FGFR2,HERC5,MAD2L1,mir-29,mir-30,MMP3,MYC,PPARGC1A,ROBO3,SLC5A5,SOD2,TOP2A,TP73,TPO,TYMS,UCP1	1651 (20)
IL37	-7.196	cytokine	Inhibited	-2.72	0.247	CSF1,CXCL2,CXCL3,IL1A,IL1B,IL37,IL6,VCAM1
SPDEF	-12.524	transcription regulator	Inhibited	-2.688	1.62e-05	BIRC3,CCN2,CD40,CDH11,CDH2,CLDN7,COL13A1,COL16A1,COL4A1,COL4A2,COL4A6,COL5A2,COL6A1,COL6A2,COL6A3,DKK3,EGFR,FGFR1,FOXJ1,FZD8,HIF1A,ITGA5,LAMC1,PLAU,PLAUR,PRKCA,SDC1,SDC2,SERPINB5,SERPINE1,TGFB1,TNC,VIM,ZEB1	1624 (19)
tosylphenylalanyl chloromethyl ketone	NA	chemical - protease inhibitor	Inhibited	-2.675	0.00385	BCL2,BIRC3,CCL2,CXCL2,ICAM1,IL6,MMP2,MYC,PLCG2,PRF1,PTGS2,SMAD7,VCAM1	859 (12)
STEAP3	2.132	transporter	Inhibited	-2.672	6.35e-05	ACER2,BMP6,CCN2,CD44,EFNB3,ERO1A,FGF2,GCNT2,HAND2,HSPA8,ITGA5,ITGB3,LOX,MMP3,NEDD9,P4HA1,PLOD2,PNP,RGCC,S1PR1,SLC4A1,SORBS2,SORBS3,TFRC,TGFB2,TGM2,TRPV4,VEGFA	630 (7)
HDAC5	-2.546	transcription regulator	Inhibited	-2.67	0.00129	ACTA2,ARC,BAX,CDK7,CLSPN,CPT1B,CPT2,DAPK1,EGR2,FGF21,HES1,HMGCS2,KIF11,KLF6,MEF2C,MEG3,MMP10,MYC,MYCN,NCAPG,NEDD4,NR4A1,PMP22,PPARA,PPARG,PPARGC1A,PTPN13,PYGM,RUNX2,SIX1,SLC8A1,SOST,TAGLN,TUBB3,TWIST1	1759 (24)
CDH1	-2.848	other	Inhibited	-2.665	5.15e-07	ACTB,ALPP,BMP4,BMP7,CCL17,CCND1,CD44,CDH1,CDH2,CDH3,EGFR,ERBB2,ERBB3,FN1,FOSL1,GLI1,GLI2,HOXA1,IFITM1,IGFBP3,IL13,IL5,ITGB3,KRT13,KRT15,KRT19,KRT7,LCN2,MCAM,MMP1,MMP14,MMP3,MMP9,MYC,OCLN,PFKFB3,PLAUR,S100A4,SKP2,TGFB1,TSLP,VEGFA,VIM	1845 (22)
GLIS1	13.234	transcription regulator	Inhibited	-2.646	0.00147	ESRRB,IVL,KLK7,LIN28A,S100A9,SPRR1B,TGM1
SET	1.783	phosphatase	Inhibited	-2.646	1	CORO1C,DTYMK,GNRHR,PTGES3,SLC16A7,YBX1,ZC2HC1B
RUNX3	-5.914	transcription regulator	Inhibited	-2.645	2.11e-10	ABCC1,ABCC5,BAX,BGLAP,CCN1,CCN2,CCND1,CCR7,CD4,CDH11,CEBPA,CHST3,COL12A1,COL4A1,COL4A4,CRIM1,CSF1R,EXTL3,FGF2,FGF9,FLNA,FMN2,FOXP3,FZD2,GLI2,GRK5,IL13,IL18,IL1B,IL5,ITGAL,ITGAM,JAG1,KHDRBS3,LIFR,LOX,MID1,MMP2,MMP9,MSRB3,MYC,NEGR1,NUAK1,PAPPA,PCDH7,RASAL2,REEP1,RHOBTB1,RHOBTB3,RTN1,RUNX1,SCARA3,SGPP1,SLIT2,SPP1,SSX2IP,ST3GAL5,SVEP1,TEAD1,TGFB1,TGFB2,TIMP2,TPM2,UGCG,VIM,WT1,XCL1	1773 (24)
TNFAIP3	2.17	enzyme	Inhibited	-2.609	0.0822	BAX,BCL2,BIRC3,CCL20,CSF1,FAS,ICAM1,IL1A,IL1B,IL23A,IL6,MMP9,MYD88,NLRP3,SOCS3,TFRC,TGFB1,TNFAIP3,VCAM1
CRX	NA	transcription regulator	Inhibited	-2.608	0.0881	CACNA1H,CNGB3,GNAT2,NRL,PDE6A,PDE6C,PDE6G,PRPH,PRPH2,RDH12,SAMD11,TNFSF18
TCF3	0.604	transcription regulator	Inhibited	-2.602	2.97e-05	ABCC12,ABCC8,ANLN,ARHGAP4,ATOH8,AZGP1,BACH2,BCL6,BHLHA15,BIK,BLNK,BTBD18,BUB1,CA2,CASP6,CCL28,CCNA2,CCNB1,CCNE1,CCR2,CD4,CDC20,CDH1,CDK1,CDK6,CDKN2A,CDKN2C,CEP55,CHRNA5,CIP2A,CKS2,CPT1B,CREB3L2,CSF1R,CTSE,DAB2IP,DCK,ENPP1,EPCAM,ESCO2,ESR1,ETS1,FGD2,FGFR2,FOXP3,GATA3,H1-0,H2AX,HESX1,HMGB2,HS3ST1,HSD17B14,HSPA13,ID2,IL13,IL16,IL18R1,IL1B,IL21R,IL2RB,IL32,IL5,IL6,ITGA4,ITGB7,JDP2,KCNN4,KIF11,KIT,KLF…	1562 (22)
SMAD7	2.79	transcription regulator	Inhibited	-2.602	0.000168	ACTA2,ADAMTS2,ALDOB,BMP5,BMP7,BMPR1A,CCL2,CCN2,CCNA2,CCNB1,CCNE1,CDH2,CDK1,CDK4,CDKN2C,CITED2,COL2A1,COL6A1,COL6A3,EFEMP1,FAS,FGF5,FN1,FOXA2,FSTL3,GAS6,GATA4,HDAC9,HMOX1,ICAM1,ID2,IL1B,ITGBL1,LTBP2,MET,mir-21,mir-29,MMP1,MMP2,MMP9,MYC,MYLPF,NET1,NID2,PITX2,PMEPA1,POU5F1,SERPINE1,SLC5A5,SMAD7,SMURF2,SOX2,TAGLN,TGFB1,TGFB2,TGFB3,TIMP3,TPM2,TPM3,VEGFA	1075 (15)
N4BP1	-0.968	enzyme	Inhibited	-2.6	0.185	CXCL2,HLA-A,IL6,JUNB,MAP3K14,RELB,TP73
Pka catalytic subunit	NA	group	Inhibited	-2.598	0.547	CYP17A1,GRIP1,NR4A1,PPARGC1A,STAR,TFAP2A,VDR
NEUROG1	NA	transcription regulator	Inhibited	-2.596	1.53e-08	ADD3,ASS1,BEX1,C1orf115,C3,CAVIN2,CD82,CEMIP,CFH,CXCL1,DSP,EPAS1,F2RL2,FABP3,FGF9,FN1,GASK1B,GFPT2,HAS2,IL6,INHBA,ITGB3,LCP1,LGR5,LIX1,LRIG1,MEST,MMP9,NOG,PAPPA,PLK2,RIPOR2,S100A4,SERPINF1,THBS1,TMEFF2,TRIM22,TSPAN7	1059 (7)
KLF3	0.117	transcription regulator	Inhibited	-2.57	0.262	ABHD14B,ACOT11,ANK1,APOE,ARHGEF3,ARID5A,ATF4,ATP2A3,BCAP29,BCL2,BCL3,CACNA1H,CAMK2D,CAPG,CCL28,CCT3,CIRBP,CMPK2,CTSC,CX3CL1,CXCL17,CXCL2,CXCL3,DEGS1,DYRK3,EIF5A,ELMO1,EMID1,FAM126A,FOS,FRY,GAD1,GALNT1,GLIPR2,GPD2,GRB7,GSTP1,HDAC11,HS3ST1,HYPK,IFNL1,IGF2BP3,IL12A,IL16,IL18,IL23A,IL32,INTS4,ITFG2,ITGB7,KCNK13,KCNK6,KITLG,KLF8,LMAN2L,LMO2,LTK,MAK16,MAPK12,MATK,MGST2,MSN,MZB1,NDRG1,NEURL3,OGFRL1,PFKP…
HNF4A	-6.935	transcription regulator	Inhibited	-2.563	1	A1CF,AAMDC,AASS,ABCA6,ABCB10,ABCC3,ABCE1,ABCG1,ACLY,ACOX2,ACSS3,ACTA2,ACTN1,ACTR3,ADGRB1,ADPRH,ADPRHL1,ADRB2,AGPAT1,AHSG,AJUBA,AKR1B1,AKR1C1/AKR1C2,AKR1C3,AKR1C4,ALDH1A1,ALDH1L1,ALDH3A1,ALDOB,AMBP,AMT,ANKHD1/ANKHD1-EIF4EBP3,ANKRA2,ANKZF1,ANPEP,APIP,APOC1,APOE,AQP3,ARG1,ARHGAP11A,ARHGEF19,ARL17A/ARL17B,ARL4C,ARMT1,ARPC5,ASCL1,ATF4,BAAT,BCL6,BHMT,BLVRB,BMI1,BMP2K,BMP5,BMP7,BNC1,BPIFB2,C11orf71,C1D,…
TET1	-1.455	enzyme	Inhibited	-2.559	0.195	ARC,EGR2,EGR4,ESRRB,FOS,FOXP3,GATA4,ISL1,SOX2,TBX6,TNNT2
AMPK	NA	complex	Inhibited	-2.558	0.0537	ACACA,ACE,AR,BAX,BMF,CCL2,CCNB1,CDH1,CLDN1,CYBB,CYP3A4,DUSP4,EGR1,FBXO32,FSCN1,GJA1,HIF1A,HMOX1,IL6,LDHB,MMP9,NR0B2,PFKFB3,PLIN1,PMAIP1,PPARG,PPARGC1A,PTGS2,RUNX2,SERPINE1,SREBF1,STAT1,TFAM,THRSP,UCP1,UCP2,VCAM1,VIM,YBX1
PRKAA2	-0.449	kinase	Inhibited	-2.532	4.93e-05	ACTA2,ARHGDIB,ASTN1,BAX,BCL2,CA2,CAMK4,CD302,CDH1,CEBPA,CHGB,CYBB,DDAH1,DDIT3,DOCK4,DUSP4,EGR1,ELOVL2,ERN1,FGFR2,FN1,GALM,GATA3,GIPR,IGFBP4,IL17RB,IL1R1,IL22RA1,IL6,ITIH5,KCNQ2,KLHL29,MGST1,MMP9,MYLK,NCF2,NFIB,PPARG,PPARGC1A,PPP1R3B,PRDM16,PTPN11,PTPRN,RTN4RL1,SLC16A1,SOCS3,SOCS5,SREBF1,TFAM,TGM2,TNS3,UCP1,VIM,YBX1,ZNF462	1603 (24)
NF1	-0.324	other	Inhibited	-2.516	0.0537	CCND1,FGF2,GLI1,LHX6,MAF,MDK,MRPL15,MYC,NPM1,OLIG2,RPL21,TNFRSF10B,XIST
GRHL2	-10.143	transcription regulator	Inhibited	-2.508	1.27e-05	BCL2,CDH1,CLDN4,DLL3,ERBB3,IFNL1,mir-8,MMP1,MMP14,MYC,NKX2-1,NOTCH3,NRP2,OCLN,SEMA3B,SEMA3C,TGM1,TP63,ZEB1	1138 (10)
IL25	NA	cytokine	Inhibited	-2.456	0.136	BTG2,CCL17,CCL2,CIDEB,FGF2,GATA3,IL12A,IL13,IL17RB,IL1B,IL1R2,IL23A,IL33,IL5,IL6,JAG1,KDR,OCLN,PLIN2,TSLP
HISTONE	NA	group	Inhibited	-2.449	0.0131	BCL2,CCNE1,CDK6,DKK3,FGF2,HPGD,IL6,mir-21,NFATC2,NOD2,NOS3,PTGIS,SLPI,WT1
FDFT1	1.57	enzyme	Inhibited	-2.449	0.295	CIDEB,MTTP,NR1H3,PCSK9,SQLE,SREBF1
F630028O10Rik	NA	other	Inhibited	-2.433	0.0212	CXCL2,IL1B,IL6,ITGAM,PTPRC,TGFB1
DAXX	0.46	transcription regulator	Inhibited	-2.433	0.0436	BCL2,CASP10,CCND1,HSPB1,IL6,MMP1,SERPINE1,TP53AIP1
PDCD4	-1.179	other	Inhibited	-2.431	9.77e-05	CDH1,IL1B,IL6,LOX,MAP4K1,mir-21,MMP3,MYC,PLAU,PLAUR,PTGS2,VEGFC,YBX1	1703 (18)
STAT5B	2.093	transcription regulator	Inhibited	-2.43	1.88e-05	ABCB1,ACOT11,ACOT4,ADGRV1,AKR1C1/AKR1C2,AKR1C3,ALAS2,ANKRD1,ANKRD13B,AR,BAIAP2,BAX,BCL2,BCL6,BIRC3,BMF,C14orf39,C2orf50,CA2,CASP4,CASP6,CBR1,CCND1,CCNE1,CD70,CDH1,CDK6,CDO1,CHEK1,CYP17A1,DAPK1,DDC,DDIT3,EGFR,ELOVL3,ESR1,FAM126A,FAS,FOS,FOXP3,GAB3,GJB1,GPD1,GSTP1,HEXA,IGFALS,IL2RB,IL5,IL6,KRT19,LMAN1L,MAF,MB,ME1,MOXD1,MPC2,MYBPHL,MYC,MYL2,MZB1,NIPAL1,NNMT,NOL3,NR4A2,NRP2,NT5E,PAX5,PDZRN3,PIM1,PIP,…	1843 (18)
ZNF382	-0.46	transcription regulator	Inhibited	-2.425	0.00457	CDK6,HMGA2,MITF,MYC,STAT3,STAT5B
EFNB2	0.953	kinase	Inhibited	-2.425	0.199	ANGPT1,BGLAP,RUNX2,SOST,TIAM1,TNFSF11
ACTG1	-0.214	other	Inhibited	-2.423	0.0212	ACTA2,ACTB,CALD1,CEBPA,CNN1,TAGLN
PNPLA2	-1.933	enzyme	Inhibited	-2.419	0.0311	ACADS,ADGRE1,ARG1,CEBPA,CPT1B,CPT2,EP300,FGF21,ICAM1,IDH2,IL6,IRS1,MTTP,PDIA2,PPARA,PPARG,PPARGC1A,PPARGC1B,SLC16A1,SLC2A2,SREBF1,UCP1,UCP2,ULK1
ADM2	-5.715	other	Inhibited	-2.399	0.0228	ARG1,DDC,FGF21,FOS,IGFBP3,MRC1,MTUS1,PPARGC1A,TBX15,UCP1
BPIFA1	NA	other	Inhibited	-2.393	0.000143	CAMP,CCL20,CXCL2,CXCL3,FOXJ1,IL1B,IL6,LTF,mir-8,MUC5B
ATF3	-1.35	transcription regulator	Inhibited	-2.375	0.00434	ATF4,BHLHA15,BHLHE41,BIRC3,CCND1,CCNE1,CD82,CD83,CDK1,CDK4,CHAC1,CX3CL1,CXCL1,DDIT3,EPHA1,EPO,GBP2,GBP4,GSN,HSPB1,ICAM1,IL1B,IL6,ITGA1,KRT19,MMP1,MMP13,MMP2,MMP3,NFKBIZ,PAICS,PAPSS2,PTGES,RIPK2,RRM1,RRM2,RSAD2,SERPINB5,SERPINE1,SLC11A1,SLC15A3,SPRR1A,SRI,STAT3,TNFRSF10B,TP53I3,TP73,TSLP,XBP1	1124 (15)
TFAP2C	-4.771	transcription regulator	Inhibited	-2.368	0.000188	ANLN,ANTXR2,CCN2,CD44,CDH1,EGFR,ELF5,ERBB2,ESR1,FOXA1,FREM2,HOXA1,HOXA2,IGFBP5,JAG1,KITLG,KRT81,KRT86,MMP14,MMP2,MMP9,MT1F,MT1X,MYC,NRP1,PITX2,RET,SEMA3B,SFTPD,SOD2,TACC1,THBS1,TNFAIP3,XBP1	1708 (15)
ATG16L1	0.567	enzyme	Inhibited	-2.358	0.000326	AOAH,CXCL2,FAAH,IL18,IL1A,IL1B,IL6,IRS1,KLHL13,KLHL9,SOD2	1320 (17)
FBN1	-1.084	other	Inhibited	-2.354	0.00061	CCN1,CCN2,COL4A2,COL6A3,INHBA,LTBP1,MMP1,MMP2,MMP3,MMP9,PPARG,RUNX2,SERPINE1,TIMP3	1760 (17)
STK3	-0.074	kinase	Inhibited	-2.345	0.0136	CCN2,CCND1,GPC3,GPT,IL6,PDPN,SFTPD,SPP1,WWTR1
CR1L	4.636	transmembrane receptor	Inhibited	-2.304	0.0241	C3,CCN2,COL15A1,COL18A1,COL4A1,COL4A2,COL6A1,COL6A3,COL8A1,IL1B,MGP,SERPINE1,TGFB1,TNC
FOXO4	-3.754	transcription regulator	Inhibited	-2.29	0.000393	ACACA,ACLY,ANGPT1,ANXA3,APLN,BCL6,CAV1,CCN2,CCND1,COL4A1,COL4A2,CYP51A1,EDNRB,ELOVL5,ELOVL6,ELOVL7,ENPEP,EPO,FABP5,FMOD,FYN,GPX3,HIF1A,IGFBP7,IL1R1,ITGAM,ITGB2,JAG1,LRAT,MAFA,MMP9,NRP2,OVOL1,PRKCD,PTGS1,PTPRB,PTPRC,RUNX2,SELL,SERPINE1,SESN1,SGK1,SOD2,TGFB1,VCAM1,VEGFA	1581 (17)
SFTPA1	NA	transporter	Inhibited	-2.288	9.04e-09	ADRB2,AKR1C1/AKR1C2,AMOT,ANGPTL4,ANKRD35,ANPEP,CCN1,CCN2,CDH10,CRLF1,CXCL2,CXCL3,CXCL5,ECM1,EGR1,ERN1,ETV7,FAM183A,FOS,FOXP3,FRMD6,FZD8,GABRP,GFPT2,GPR68,GSTO2,HSPA6,IL1A,IL1B,IL6,LOX,LRIG1,MAP1B,MRC1,MYC,PLIN2,PMEL,RASD1,SERPINE1,SLC22A3,ST3GAL1,TCEA3,TGFB1,TWIST1	1595 (14)
HEY1	-4.909	transcription regulator	Inhibited	-2.287	0.228	ACTA2,CNN1,GATA4,GLS,KDR,MMP2,NR2F2,TAGLN,TNFSF14
TAF4	-0.178	transcription regulator	Inhibited	-2.279	1.84e-08	ABI1,ABL2,AR,BCL6,BDNF,CARMIL1,CCN2,CCND1,CDH1,CDH11,CDH3,CLDN1,COL6A3,DDIT3,DLX2,DRD2,EGFR,EHF,ETS1,FMOD,FOXA2,GAS6,GJB2,ID2,KLF4,KRT16,LRRC15,MAFF,MMP13,MMP2,MMP3,MSX2,OAS1,OLFML3,PBK,PDGFC,PPARGC1A,RUNX1,SOCS5,SPP1,SPRR1A,TAF13,TGFB1,TGFB3,TGM1,TGM3,THBS1,THBS2,VAV3,VEGFC	1134 (13)
BCL6	-6.698	transcription regulator	Inhibited	-2.275	1.61e-07	ACAT2,ARG1,BACH2,BAX,BCL2,BCL2A1,BCL3,BCL6,BLNK,BMI1,CCL2,CCND1,CCR6,CCR7,CD19,CD274,CD44,CD72,CDKN2A,CGAS,CHEK1,COL2A1,CPT1B,CSF1,CTSK,CXCL3,DOCK10,DPYSL2,DUSP6,EBI3,EPB41L2,FAS,FGF2,FMOD,FOXP3,FTH1,FUT7,GATA3,HACD1,HDAC9,HERC5,HNRNPLL,HOXD9,IL12A,IL13,IL18,IL1A,IL1B,IL21R,IL23A,IL2RB,IL4R,IL5,IL6,IRF9,JMY,JUNB,KLF6,KLHL23/PHOSPHO2-KLHL23,LBH,LDHB,MAF,MGP,MIR155HG,MITF,MRC1,MYC,PDCD1LG2,PDIA2,PF…	1338 (16)
PRKAA1	-0.072	kinase	Inhibited	-2.264	1.89e-05	ACTA2,ARG1,ARHGDIB,ASTN1,BAX,BCL2,BIRC3,CA2,CD302,CDH3,CHGB,CLU,DDAH1,DDIT3,DOCK4,EGF,EGLN3,ELOVL2,ERN1,FGFR2,FN1,GALM,GJB2,H2BC21,ID2,IGFBP4,IL17RB,IL1R1,IL22RA1,IL6,ITIH5,KCNQ2,KLHL29,MAGEA4,MAGEC2,MAP2,MGST1,MMP16,MMP9,MYLK,NCF2,NFIB,OCLN,PLA2G2A,PMEPA1,PPARGC1A,PPP1R3B,PTPN11,PTPRN,PTPRR,RGS2,RTN4RL1,SIRT3,SLC16A1,SOCS3,SOCS5,SOD2,STAR,TFAM,TGM2,THRSP,TJP1,TNFSF15,TNS3,TP53TG3D (includes othe…	1459 (22)
1810019D21Rik	NA	other	Inhibited	-2.263	5.58e-07	ABCB1,ADAMTSL3,AK5,APOL6,ASS1,BDKRB2,CCNG1,COL6A1,COL6A2,COL8A1,COL9A3,EDA2R,ENTPD3,ESRP2,F5,FAM189A2,GPR87,IL13RA2,INKA2,ITGA2,ITGB2,KCNH2,KCNN1,MMP9,MYCN,NIPAL1,PALMD,PLAU,S100A8,SLC4A11,SYNE1,ZEB1,ZNF365
COL5A1	0.764	other	Inhibited	-2.254	0.000391	ACTA2,APOE,COL11A1,COL12A1,COL5A2,COL8A1,CTSC,FBLN2,FN1,ITGAV,ITGB1,ITGB3,LGALS3,LOX,LOXL1,LOXL2,LTBP2,S100A6,TF	689 (7)
BCL3	-2.7	transcription regulator	Inhibited	-2.246	0.00182	BCL2,CAMP,CCL20,CCND1,CD274,CD40,CD82,CXCL2,CXCL3,EGR1,EGR2,FABP3,FOS,GATA3,HLA-DQB1,ICAM1,ID2,IL13,IL1A,IL1B,IL5,IL6,NR4A1,PLAUR,RAB29,S100A7,S100A8	1140 (13)
FALEC	-1.196	other	Inhibited	-2.236	0.029	BTG2,CYFIP2,ECM1,FAS,TP53I3
PIAS4	-0.257	transcription regulator	Inhibited	-2.236	0.326	CXCL2,IL1B,ITGB8,PCDH9,SERPINE1
NUPR1	-0.855	transcription regulator	Inhibited	-2.224	0.00907	ABCC5,ABL2,ACSS1,ACTA2,ADAM22,ADGRL3,ADM,ADRB2,AKAP12,ALDOC,ALG8,ANK1,ANP32E,API5,ARHGAP11A,ASB9,ASIC1,ASPM,ATP8B1,B3GNT5,BRINP3,BUB1,C3orf62,C8orf58,CACNA2D2,CAMK2N1,CARMIL1,CCN1,CCNA2,CDCA2,CDK4,CENPI,CITED2,CKAP2L,CNPY4,CTPS2,CXADR,CXCL3,CXCL5,DDIT3,DHTKD1,DPYSL5,DRD2,EGLN1,ELMOD1,EME1,EPHA7,EREG,ETS1,FAM111B,FAM72C/FAM72D,FAM83G,FCF1,FGF1,FHL2,FLVCR1,FZD8,GAB2,GBP2,GCNT2,GINS1,GPCPD1,GPR1,HCN…	1292 (11)
STK11	-0.067	kinase	Inhibited	-2.223	0.0143	ACE,ADGRE2,ASS1,ASTN1,AVIL,BCL6B,BMP5,CCL2,CCNA2,CCND1,CCT6A,CD274,CDH1,CDH8,CEBPA,CHGB,CNTN1,COX6B1,CPS1,CXCL1,CXCL2,CXCL3,CXCL5,CYP4V2,DOCK4,ECM2,ELOVL2,EREG,FGFR2,FN1,FOSL1,GALM,GLI1,HDAC4,HHIP,HIF1A,HOXC11,IGFBP5,IL1A,IL2RB,IL33,IL6,IYD,JUNB,KCNQ2,KLHL29,LYPD3,MCAM,MMP2,MMP9,MYC,NCAM2,NDUFA10,NDUFA3,NDUFC2,NEDD9,NET1,NME2,NR1D1,NRCAM,NT5E,PALM2AKAP2,PCDHA10,PCK2,PDGFRL,PNP,POLA2,PPARG,PSG9,PT…
OXTR	3.724	G-protein coupled receptor	Inhibited	-2.219	0.165	BGLAP,FOS,IBSP,RUNX2,TNFSF11
TNFRSF25	-3.15	transmembrane receptor	Inhibited	-2.219	0.383	CCL2,IL13,IL5,IL6,STAT3
SGPL1	-0.478	enzyme	Inhibited	-2.218	0.0441	ABCB1,ABCC1,BAX,BCL2,DDIT3,ISG15,IVL,MX1,OAS1,PPARG,PTGS2
NET1	-2.576	other	Inhibited	-2.213	0.00497	CDH2,FN1,ITGB1,MMP14,SERPINE1	1332 (14)
LINC00324	-3.966	other	Inhibited	-2.213	0.165	CDH1,EPCAM,FAM83B,POU5F1,SOX2
COL18A1	4.435	other	Inhibited	-2.212	0.000114	ANTXR1,BCL2,CCL2,CCND1,CDKN2C,EDNRB,EGFR,EGLN1,EPHB1,EPHB2,ETS1,F2RL1,F3,F7,FGF2,FGFR1,FN1,FOS,HIF1A,ICAM1,IL18,IL6,ITGAV,ITGB2,ITGB3,JUNB,KDR,MMP1,MMP2,MYC,NRP1,PLAU,PTGS2,SERPINE1,STAT1,STAT3,THBS1,TUBA1A,VEGFA	1304 (18)
RBL1	1.379	transcription regulator	Inhibited	-2.21	0.000255	CASP4,CASP6,CCNA2,CCND1,CCNE1,CDC6,CDK1,CDKN2A,DHFR,DUSP10,F3,FAS,FGF2,FOS,FOXN1,H2AC8,HES1,IVL,MCM6,MET,mir-8,MT1G,MYC,MYCN,PPARGC1A,RRM1,RRM2,SFRP1,SKP2,THBS1,TP73,TYMS,UCP1,ZEB1	1912 (21)
NOSTRIN	0.21	transcription regulator	Inhibited	-2.209	9.98e-06	ACE,BCL2,CAV1,COL18A1,FGF1,FN1,IL6,ITGA5,ITGB3,KDR,KIT,MMP1,MMP2,MMP9,NOS3,NPR1,PGF,PLAU,TFPI,THBS1	1197 (15)
HOXA5	6.606	transcription regulator	Inhibited	-2.201	0.409	BGLAP,EGR1,IER2,PGR,RUNX2,TGFB1,TGFB3
UBQLN1	0.828	other	Inhibited	-2.2	0.0518	CDH1,GABRB3,GABRG2,VIM,ZEB1
SAT1	-1.708	enzyme	Inhibited	-2.2	0.118	DHFR,EIF3F,IGFBP2,IGFBP3,KLF9,PPARGC1A
RBL2	-1.19	other	Inhibited	-2.2	0.146	BUB1,CASP4,CASP6,CCNA2,CCNB1,CCND1,CCNE1,CDC6,CDK1,CDKN2A,DHFR,DUSP10,FAS,FGFR1,FOXN1,GRPR,IVL,KPNA2,MAGEA3/MAGEA6,MAP3K14,mir-8,MT1G,MYC,MYCN,PIM1,RRM2,SFRP1,TP73,TYMS,VEGFA,ZEB1
GPBAR1	-1.129	G-protein coupled receptor	Inhibited	-2.198	0.00526	ADGRE1,CAMP,CCND1,CTH,DIO2,ICAM1,IL1B,IL6,NOS3,NOX5,TJP1,VCAM1	1502 (13)
PPARG	15.14	ligand-dependent nuclear receptor	Inhibited	-2.194	8.11e-13	ABCA3,ABCG1,ACACA,ACADS,ACLY,ACOT8,ACSL4,ACTA2,ADRB2,ALDH1A2,ALOX15B,ANGPTL4,APAF1,APOE,AQP3,ARG1,BAX,BCL2,BCL6,BGLAP,BIN1,BPIFB6,C3,CA2,CAV1,CAV2,CAVIN2,CCL17,CCL2,CCL22,CCL27,CCN2,CCND1,CCR7,CD274,CD40,CDH1,CDK6,CDKN2C,CEACAM5,CEBPA,CERS3,CES1,CFD,CGB3 (includes others),CPT1B,CPT2,CXCL1,CXCL2,CXCL3,CXCL5,CYCS,CYP19A1,CYP4B1,DLAT,DLK1,EDN2,EGFR,EGLN1,EGLN3,ELOVL3,ELOVL6,EPAS1,EPHX1,ERO1A,ETS1,FA…	1715 (20)
EFNA2	0.337	kinase	Inhibited	-2.191	2.75e-06	ABCA12,APOBEC3G,BACH2,BDNF,CCN2,CD247,DCBLD2,DUSP4,DUSP6,FABP5,FOSL1,FOXI1,FOXL1,ITGB4,KLK7,KRT13,KRT16,KRT4,KRT7,KRT75,NEDD4L,NFIL3,NT5E,PKP1,RUNX1,S100A7,TGM1,TRIM2,TRIM5,UBE2S,WWP1
SUB1	2.185	transcription regulator	Inhibited	-2.185	0.0178	BAX,CAMK2B,CCND1,CNTFR,FOS,GABRR2,KCNA6,KCNG1,KCNK2,KCTD4,NDUFA3,VEGFA,VEGFC
PAEP	-1.938	other	Inhibited	-2.178	0.0833	CD274,CD83,CXCL1,CXCL5,GATA3,MICA,PDCD1LG2,VEGFA
SLC12A2	-2.47	transporter	Inhibited	-2.177	0.00497	LYNX1,SCNN1A,SCNN1B,SCNN1G,SLC4A2
IKBIP	5.23	other	Inhibited	-2.176	0.00497	CXCL1,CXCL2,IL1B,IL6,NFKBIZ	1202 (11)
SLPI	-7.435	other	Inhibited	-2.158	0.288	CCND1,CD40,ICAM1,IGFBP3,IL5,IL6,LOX,TGFB1
GMNN	1.207	transcription regulator	Inhibited	-2.154	0.00275	ANGPT1,APCDD1,BMPER,BMPR1A,CDH1,COBLL1,DSP,DUSP1,DUSP4,EFEMP1,EPHA2,FGF2,FGF5,FOXJ1,GBP4,INHBA,IRS1,IRX3,NRP1,PHYHIP,PITX2,POU4F1,POU5F1,SOX2,TEAD1,TGFB2,TNFRSF19,TWIST2,TWSG1,TXNRD1,VEGFA,WNT3,WNT8B	1868 (16)
POLR2M	0.953	other	Inhibited	-2.145	0.0121	BAX,BTG2,CCND1,CCNG1,EDA2R,EPHA2,FAS,IL1B,PHLDA3,PLK2,SULF2,TSKU
PCGF2	NA	transcription regulator	Inhibited	-2.139	5.62e-08	BMI1,CCNE1,CDH1,CDH2,CDK4,CDK6,CDK7,CDKN2A,FN1,GATA3,HES1,HOXB7,HOXB8,HOXB9,HOXD4,IL13,IL5,JAG1,mir-205,MYC,NOTCH3,PDE3B,TMEFF2,VAT1L,VIM,ZEB1,ZEB2	1698 (27)
zVAD-FMK	NA	chemical - protease inhibitor	Inhibited	-2.135	0.033	ARG1,BCL2A1,BIRC3,CAMK4,CASP1,CCL2,CCNE1,CD40,CDK4,CDK6,CXCL3,FOS,GATA3,IL1B,IL6,MRC1,TFAP2A,TP73,VCAM1
COMMD3-BMI1	NA	transcription regulator	Inhibited	-2.128	2.16e-06	CCL20,CCNE1,CDKN2A,FOXA1,HOXA1,HOXA10,HOXA13,HOXA2,HOXA3,HOXA4,HOXA5,HOXA6,HOXA7,HOXB3,HOXB5,HOXB6,HOXB7,HOXB9,HOXC4,HOXC6,HOXC8,IGF2BP3,IL6,LCN2,MS4A1,PRKCA	1037 (7)
Peg13	NA	other	Inhibited	-2.121	0.418	DDC,DLK1,GAD1,GALR2,GLS,GRB10,GRIK5,GRIN1
NR5A1	-0.022	ligand-dependent nuclear receptor	Inhibited	-2.115	0.463	ADCY4,AMHR2,ANGPT2,C4A/C4B,CYP17A1,CYP19A1,ETS1,FUT4,GAL,GNRHR,HSD17B3,KIT,NR0B2,NR2F1,PNMT,POU5F1,STAR,VIM
P2RY14	NA	G-protein coupled receptor	Inhibited	-2.111	0.0742	ARX,CACNA1C,CACNA1H,GAL,GHRL,MAFA,MAFB,PDE1C,SLC2A2,SSTR1,SSTR2
CITED2	3.002	transcription regulator	Inhibited	-2.107	0.00287	ADAP2,ADM,ANGPTL4,ARG1,ARHGEF3,ASAP3,BCL2,C15orf48,C3,C5AR1,CCL2,CD274,CDKN2A,CMPK2,CPEB4,CRIM1,CUL2,CXCL1,CXCL2,CXCL3,CYBB,DUSP1,EGLN3,F3,FGF5,FMNL2,FOXC2,FOXP3,GBP2,GBP4,GNG11,HCAR2,HIF1A,HLA-A,ICAM1,IFI35,IFIT2,IFIT3,IL1A,IL1B,IL6,IRF9,ISG15,ITGA4,KLF6,KYNU,MID1,MLKL,MMP1,MMP13,MRC1,NRAS,OAS1,OASL,PDE7B,PDGFC,PFKFB3,PIM1,PITX2,PLAU,POU5F1,RIPK2,RSAD2,SEMA3C,SLAMF8,SLC1A3,ST6GALNAC4,TGM2,TLR7,T…	955 (13)
TGFBR3	-1.096	kinase	Inhibited	-2.102	0.0189	ALDH1A1,BAX,BCL2,CDH1,COL4A6,FN1,SERPINE1,TWIST1
ADA	1.388	enzyme	Inhibited	-2.097	0.00434	ADORA1,CCL17,CXCL2,CXCL3,DCK,HIF1A,IL13,IL6,MMP9,PDE5A,SERPINE1,SPP1,TGFB1,VEGFA	1251 (21)
TP73	-4.135	transcription regulator	Inhibited	-2.08	6.42e-13	ABCB1,ABCC1,ACTA2,ADAM10,ADAM19,ADAM23,ALAS2,ANGPTL4,AQP2,AQP5,BAX,BCL2,BDKRB2,BMP7,BTG2,C1R,C3,CADM1,CASP1,CASP4,CCL2,CCN1,CCN5,CCNA2,CCNB1,CCNG1,CD83,CDC20,CDH1,CDK1,CKS2,CLDN10,CLEC7A,CNN3,CNTFR,COL18A1,COL5A2,CRYAB,CTH,CUL2,CX3CL1,CXCL1,CXCL2,CXCL3,DDIT3,DHFR,DRAM1,DTYMK,ECM1,EDA,EGFR,EGR1,ENG,EPHA2,ERCC2,EREG,FAM78B,FAS,FGF2,FGFR2,FKBP1B,FN1,FOXJ1,G6PD,GAB2,GPNMB,GPR137B,GPR176,GRK5,H2BC11,H…	1592 (17)
ZBTB16	-10.33	transcription regulator	Inhibited	-2.067	7.62e-07	ACER2,AGPAT4,ALPP,AURKC,B4GALNT1,BACH2,BCL6,BGLAP,BMP7,CCNA2,CCND1,CCR2,CCR6,CD14,CD274,CD40,CD44,CD74,CD83,CD8A,CPT1C,CYP8B1,DDC,EGR2,EYA2,F2RL1,GALNT6,GATA3,GP1BA,GPT2,HOXC6,HOXC8,HOXD10,HOXD11,HOXD12,HOXD13,HOXD9,HPGD,HPSE,HSD17B2,ICOSLG/LOC102723996,ID2,IL13,IL17RB,IL18R1,IL1A,IL21R,IL4R,IL6,INPP1,IRF6,ITGAM,ITGAV,ITGB3,KCNJ8,KIT,LDHC,LTB4R,MAF,ME1,ME3,mir-221,MMP9,MPL,MYC,NDST3,NFKBIZ,PAX5,P…	1756 (21)
GPX1	-1.877	enzyme	Inhibited	-2.067	0.0839	ACTA2,ADGRE1,AGER,BCL2,CCN2,CD14,CXCL3,CYBB,DUSP4,FAS,GPX3,ICAM1,IL6,MMP9,SOD2,VCAM1
NR5A2	3.693	ligand-dependent nuclear receptor	Inhibited	-2.063	0.00326	ABCB4,ABCC3,ACTA2,BAAT,BCL2,C3,C5AR1,CCL22,CCL28,CCND1,CFD,CYP17A1,CYP19A1,CYP7B1,CYP8B1,FABP6,FGB,FOS,FOXA2,GADD45G,GPT2,HNF1A,HNF4A,HTRA1,ICAM1,IL1B,IL32,IL6,ITGB1,JUNB,mir-8,MMP3,MMP9,MYC,NR0B2,NR4A1,ONECUT1,PGR,PLK3,POU5F1,RBPJL,RGS4,SAA1,STAR,TGFB1,TGFB2,TGFB3,TNFRSF1B	1553 (20)
HAVCR1	11.864	other	Inhibited	-2.06	1.24e-05	ANPEP,APBB1IP,BHLHE41,CCN1,CCN3,CDK4,CDK6,CEMIP,CLDN16,EGR2,ERAP1,EREG,FSCN1,GATA3,GLI2,HIF1A,HLF,IFI6,IL1R2,IL5,IL6,IRF9,L1CAM,LOXL2,MYH10,NUCKS1,PEG10,PFKFB3,PLAAT3,PLAUR,PLIN2,POMK,QKI,RELB,SLC16A4,SLC29A1,SMARCA1,SOCS3,SPARC,STAT1,STAT2,STAT3,TAP2,TMEM19,TMEM45A,UPK1B,USP20,VEGFA	874 (16)
MSR1	5.202	transmembrane receptor	Inhibited	-2.059	0.109	CD40,CXCL2,CXCL3,IL1B,IL6,ISG15,MMP9,PGR
SIGIRR	-1.18	transmembrane receptor	Inhibited	-2.053	0.139	CXCL2,CXCL3,IL18,IL1A,IL1B,IL1R1,IL6,TLR4
PDPK1	-0.42	kinase	Inhibited	-2.032	0.0832	BCL2,CAV1,CCND1,CCR7,IL1B,IL6,MYC,PMEL,S1PR1,SELL,SERPINE1,TNFSF11,XIST
FOXA1	-8.634	transcription regulator	Inhibited	-2.031	1.24e-08	ACTA2,ACTG2,AGR2,AQP2,AQP3,ASTN1,BEST2,CDH1,CDKN2A,CNN1,COL18A1,CPS1,DDC,DSE,EFHD1,ELK3,EPHX1,ERBB3,ESR1,FNDC3B,FOXA1,FOXA2,FOXA3,GBP2,GIPR,GLS,GRIN3A,HHIP,HNF1A,HNF1B,HNF4A,HNF4G,HOTAIR,IL6,ISL1,JAG1,KRT16,LEFTY1,LHFPL6,MALT1,MGP,MLXIPL,MUC5B,MYC,MYL9,NKX2-1,NR4A2,PALM2AKAP2,PAM,PDGFRB,PFKFB1,PGR,PPARA,PPP1R14C,PRNP,RORA,RORC,SLC10A6,SLC12A2,SLC6A15,SLPI,SPDEF,STAT5A,TAGLN,TAT,TCF7,TF,TFF3,TMEM7…	1715 (19)
Collagen(s)	NA	complex	Inhibited	-2.025	0.0839	ACTB,ATF4,BCL3,C3,C4A/C4B,C5AR1,CCN1,CREB3L1,DDIT3,FN1,ITGAM,MMP13,PLA2G6,PRF1,THBS1,TNC
SP110	-0.981	transcription regulator	Inhibited	-2.021	0.0131	AQP3,BCL3,BMP4,CCN1,CD74,CLU,CTSB,DAB2IP,DLL4,DMD,DUSP10,ETS1,F3,FUS,HDAC2,IFI6,IFIT3,IFITM1,IFITM3,IL18,IL1R1,IL4R,IRF9,ITGAV,ITGB1,MAOA,MTHFR,MX1,MYC,MYCN,NFATC2,NFIL3,OAS1,P2RX7,PANX1,PDGFC,PPARG,PRKCA,PTAFR,RARRES2,RIPK2,SERPINA1,STAT1,STAT5A,TBX3,TCF7,TRIM5,ZNF560
TAF7L	-3.961	transcription regulator	Inhibited	-2.013	0.0127	AR,ARL9,AZIN2,CA2,CAMK4,CBY2,CELF3,FSCN1,GPD2,GSG1,H4C3,OAZ3,PRKCD,SFMBT2,SGK1,SPATA3,SPATC1,TBATA,TENT5B,TSSK3
DAB2IP	-2.293	other	Inhibited	-2.01	3.34e-05	CD44,CDH1,CLU,EGR1,EPAS1,KIT,MYC,VIM,ZEB1	1564 (19)
HMOX1	2.896	enzyme	Inhibited	-2.002	3.89e-05	ABCG1,ACTA2,ANGPT1,ANGPT2,APAF1,BCL2,BDNF,CCL17,CCL2,CCND1,CCNE1,CD14,CD274,CDK4,CDK6,CXCL1,CXCL2,CXCL3,CXCL5,CYP1A1,ENG,FGF1,FOS,FOXP3,G6PD,GPT,GPX3,H2AX,HMOX1,ICAM1,IL1B,IL23A,IL6,ITGAM,ITGB3,KDR,LIN28A,MAPT,MMP9,MRC1,NR4A2,PROCR,PTGS2,RELN,RORC,SPARC,TGFB1,TGFB2,THBS1,THBS2,TNFSF14,VCAM1,VEGFA,ZFP36	1573 (15)
