# Supplementary material for: High endogenous CCL2 expression promotes the aggressive phenotype of human inflammatory breast cancer
Source: Nat Commun. 2021 Nov 25;12:6889. doi: 10.1038/s41467-021-27108-8 (PMC8617270; doi:10.1038/s41467-021-27108-8)
Supplement: Supplementary file 9 — Dataset 7 [file 41467_2021_27108_MOESM9_ESM.xlsx]

## Sheet: Suppl. Data 7
Supplementary Data 7
Upstream regulators activated or inhibited in A3250 compared to SUM149
ACTIVATED
Upstream Regulator	Expr.Log.Ratio	Molecule Type	Predicted Activation State	Activation z-score	p-value of overlap	Target Molecules in Dataset	Mechanistic.Network
RXRA	-1.166	ligand-dependent nuclear receptor	Activated	3.14	3.62e-07	ABCA1,ABCB1,ABCG1,ABCG2,ACACA,ACSL5,ALDH1A1,ALDH1A2,APOE,AQP7,ARL4C,CALB1,CD109,CD36,CDKN2A,CDO1,CGB3 (includes others),CIDEA,CRYAB,CTSS,CXCL2,CYP24A1,CYP27B1,CYP3A5,DRD2,ECM1,EPHX1,FABP4,FABP6,FGF21,FGF8,FLRT3,FOXA1,FOXA3,GAS6,GPD1,HAS2,HMOX1,HNF1B,HNF4A,HOXA1,HOXD10,HSD11B2,IER3,IL1A,IL1B,IL20,KLF9,LCN2,LPL,MAOB,MARCO,MGP,MLXIPL,MMP2,MYCN,NAV2,NPPB,NPY,NR0B2,NR1H3,NR5A2,OLR1,ONECUT1,PC,PDGFA,PK…	1186 (22)
GLI1	3.695	transcription regulator	Activated	3.079	2.67e-24	ABCG1,ABCG2,ACTA2,ADGRE2,AGMAT,AHNAK2,AKR1C3,ANG,ANKRD22,ANO1,ANXA6,AQP5,ARHGAP28,ARL14,ARL4C,B3GALNT1,BCL2A1,BCL6,BHLHE41,BNC1,C11orf96,C1orf116,C1QTNF3,C2orf68,CA12,CCL26,CCN1,CDH11,CFL2,CHI3L1,CHST13,CLU,CMBL,CMPK2,COL2A1,CSF1,CST6,CXCL8,DIO2,DUSP4,EFHD2,EGR1,EGR3,ELAVL2,EMP1,ENPP5,EPS8L3,FAM110C,FAM131B,FAM43A,FAS,FGF1,FHL1,FLT3,FOXA2,FOXC2,FOXL1,FOXN3,FOXO1,FUCA2,GATA4,GATA5,GATA6,GDA,GLI1,G…	1379 (23)
RARA	-1.081	ligand-dependent nuclear receptor	Activated	3.059	6.02e-10	AASS,ABCA1,ACACA,ADAM10,ALDH1A1,ALDH1A2,ARNT2,CA12,CALB1,CCN6,CCNA1,CCPG1,CD14,CD7,COBL,CSF3,CTNND1,CTSS,CXCL5,CXCL8,CYP19A1,DISC1,DRD2,DUSP1,EGR1,EGR2,EGR3,ELL2,ENOX1,EPHX4,F12,FGF12,FGF21,FGF8,FGFR1,FOXC1,GAP43,GATA3,GATA4,GDF15,GHR,GJB4,GLI1,GPR158,GREB1,HLA-B,HLA-C,HNF1B,HOXA1,HOXA10,HOXA2,HOXA3,HOXA4,HOXA5,HOXB4,HOXB7,HOXB8,HOXD10,IFI44L,IL1A,IL1R1,INSL3,IRF6,ITGA4,JUP,KIRREL2,KLF4,KLF8,KRT1…	1327 (23)
DSCAM	NA	other	Activated	3.039	5.7e-11	ARHGAP4,CNTN1,CNTNAP1,ELMO1,GABBR2,GABRD,GADD45G,GRIN3B,GSN,JAK3,KCNJ2,KCNK6,KLF4,KLF9,LHX2,LIX1,MAP2,MAPT,MMP10,NGEF,NOTCH3,NPAS3,NTN4,NTNG2,NTRK2,PAX2,PCDH17,PDGFA,PLCB1,RET,RGMA,ROR2,SEMA3E,SEMA7A,SFRP1,SFRP4,SHANK2,SLC29A4,SNCAIP,SYNPO,TUBA4A,TUBB4A,VGF,VIM,WNT16
Hdac	NA	group	Activated	2.813	2.98e-08	ADAMTS1,ADGRL3,AHR,AREG,BCL6,BDNF,BMP2,CSF1R,CXCL8,CXCR4,CYP24A1,DKK3,EDNRA,EGR1,EGR3,EYA1,FBXO32,FOXA1,GAD1,GATA3,GLI2,HNF1B,HOXD11,HPGD,HTRA1,IGFBP3,IL1B,IRX3,JUP,KCNH2,KLF9,LRP4,MEOX1,MMP14,MPL,MT1F,MT1H,MXD1,MYCN,NPNT,NR4A1,ONECUT1,OSR1,PIK3R5,PKHD1,PPARGC1A,PREX1,PSG5,RORC,SEMA3C,SFRP1,SIM2,SLC8A1,SMARCD3,SMO,SPP1,TNFSF10,TP63,WNT4,ZEB2	1480 (24)
SCGB1A1	-1.433	cytokine	Activated	2.792	0.00105	CXCL8,FN1,HAND2,MMP14,MMP2,MMP9,PTGS2,S100A8,S100A9,SELL,SERPINB4	999 (16)
NREP	1.535	other	Activated	2.789	0.00364	ACTA2,FGF2,MMP2,MMP9,PDGFA,PDGFRA,PDGFRB,TAGLN	481 (7)
SPRY2	0.554	other	Activated	2.764	0.0684	AXIN2,CLDN7,EPAS1,ESRP1,ETV4,ID2,MET,mir-8,PTEN,SP8,ZEB1
Alpha catenin	NA	group	Activated	2.75	5.29e-12	ADAM8,ADAMTS1,ADAMTS12,ADAMTS2,ADAMTS4,ADAMTS5,AREG,AXIN2,BGN,C1QTNF2,C1QTNF3,CCN3,CDH11,COL15A1,COL1A2,COL5A1,COL5A2,COL6A1,COL6A2,CXCL2,CXCL6,EPGN,EPHA3,EREG,GAP43,IGFBP4,IGFBP7,IL1B,IL2RG,KRT6B,LAMA4,LEF1,LYN,MMP13,MMP19,MMP2,MMP9,NFKBIZ,PDGFRA,PTGS2,PTX3,RHOJ,S100A8,S100A9,SAA1,SNAI1,STEAP4,TGM2,TNC,TNFAIP6,TSPAN8,TWIST1,VCAM1,VIM,ZEB2	1127 (18)
DUSP5	0.417	phosphatase	Activated	2.673	5e-07	CA2,CH25H,CSF2,DUSP2,EGR1,EGR3,EGR4,FAM83G,ID2,IL11,PRDM1,SERPINB2,SLPI,ZFP36	835 (10)
MRTFB	-0.036	transcription regulator	Activated	2.672	9.02e-11	ACTA1,ACTA2,ADAMTS1,ADM,AK5,ANKRD1,ARID5B,CAVIN2,CCN1,CCN2,CD177,COL25A1,COL5A2,CRIM1,CXCL6,CXCR4,EDNRA,EGR1,EGR3,EPPK1,EPX,F11R,F2R,FHL1,FIBIN,G0S2,GFI1,HLA-A,HPGD,ITGA6,LCN2,LIMCH1,LINC00968,MAP2,MAPK13,MGST2,MPL,MPP4,MYL9,NFKBIZ,PDGFRA,PDGFRL,POSTN,PRG2,PTGS2,RAB27B,RAMP1,RUNX1,S100A8,S100A9,S1PR1,SAMD5,SELENOP,SERPINB10,SERPINB2,SERPINE1,SLC35D3,SLPI,SULF1,SULT1E1,TAGLN,TBXAS1,TGFB2,TPM1,WTIP…	579 (9)
TRIM37	0.434	enzyme	Activated	2.646	0.161	BCL2L10,EGR1,IFIT2,IL24,RASSF5,RASSF9,SFRP1,TNNT2
KMT2D	0.38	transcription regulator	Activated	2.557	0.000714	ACOT4,ADGRG2,ARTN,BAG2,CCDC160,CCL2,CSPG4,DSC2,DSC3,DSG3,DUSP2,EBF4,EBI3,EFHC2,FBXL7,FHL1,GPX7,GRHL1,HFM1,IL36RN,IRF6,KLF4,KRT16,KRT17,KRT6A,KRT6C,LAMB3,LCK,LRRN4,MEOX1,METRNL,MMP9,MYOM3,NAALADL2,PARP11,POGLUT3,POLE4,PPP2R2B,PRR15,PRSS16,RAB38,S100A8,SLC35F5,SLC35G2,SLC38A6,SMO,SPRR1B,STXBP2,TCF15,TNNC1,TNNT2,TRPV2,TUSC1,WTIP,ZNF750	654 (7)
DSCAML1	14.066	other	Activated	2.534	5.44e-12	ANK3,ATOH7,BMP6,CNTN1,CNTNAP1,DCLK1,GABBR2,GABRD,GADD45G,GPR3,GRIN3B,JAK3,KCNJ2,KLF4,KLF9,LHX9,MAP2,MAPT,MMP10,NGEF,NOTCH3,NPAS3,NRN1,NTN4,NTNG2,NTRK2,PAX2,PCDH17,PCDHB2,PDGFA,PLCB1,PLXNA4,RIMS1,SEMA7A,SFRP1,SHANK1,SHANK2,SLC29A4,SNAP91,SNCA,SNCAIP,SOX6,TUBA4A,TUBB4A,VGF
HOXB3	12.708	transcription regulator	Activated	2.449	0.00045	EFNA1,HOXA3,HOXB4,HOXB5,HOXB6,HOXB7,HOXB8
FCGR2B	NA	transmembrane receptor	Activated	2.449	1	CD40,CLEC4E,ICAM1,IL1A,SLC2A6,SOCS1
BIN1	0.256	other	Activated	2.438	0.00176	CDH2,IDO1,MMP2,MMP9,PTEN,SNAI1	858 (11)
SFRP4	2.323	transmembrane receptor	Activated	2.433	0.000304	AREG,AXIN2,CYP19A1,EREG,FGF5,FN1,GREM1,GREM2,INHA,PRLR,PTGS2,TNNT2,TWIST1,VIM	802 (7)
PHB	0.496	transcription regulator	Activated	2.424	0.168	CXCL8,CYP11A1,CYP19A1,IL1B,MDM2,MMP2,MMP7,PDGFA,TCF4
DIO3	0	enzyme	Activated	2.352	2.77e-09	ACP7,ADAMTS5,ALDH1A1,ALOX5AP,ART3,BIK,BSPRY,CDH3,CIDEA,CLDN11,COL6A1,CPM,CYP11A1,ELF4,EPAS1,EPPIN-WFDC6,FGF11,FST,FXYD6,GATA4,GDA,GLIS3,GPC3,GREB1,HLA-A,HOXD10,HR,IER5,ISLR2,ITGA4,JAKMIP1,KLF9,KY,LPAR3,MAMDC2,MCF2,MINAR1,MMP9,NFAM1,NKX1-2,NPR1,PCSK1N,PCSK4,PDX1,PLEKHB1,PRLR,PTGDS,PTPRR,RASL10A,RBP4,RTL1,SEMA7A,SERPINB2,SHH,SHISAL1,SLC16A4,SLC27A6,SLC2A2,SLC52A3,SLC9A2,TBC1D30,TMPRSS13,VCAM1,WNT6	811 (11)
HOXA3	3.433	transcription regulator	Activated	2.284	0.00408	CD160,DAPP1,EPAS1,EVI2A,FAT4,HBA1/HBA2,IKZF1,ITGA4,NFE2,PLXND1,PRKCD,PSTPIP1,RAC2,RUNX1,SHANK2,SPATA6,TNFRSF1B
RSPO3	-2.893	kinase	Activated	2.236	0.0127	AXIN2,GLI1,PTGS2,SHH,WNT4
SHARPIN	-0.34	other	Activated	2.236	0.148	CASP1,CASP4,CXCL6,IL1B,RBCK1
SRD5A1	-0.204	enzyme	Activated	2.236	0.176	ACACA,CLDN1,CLDN2,CYP11A1,CYP19A1,INSR,LCN2
IL27RA	0.795	transmembrane receptor	Activated	2.236	1	BCL6,EBI3,FAS,IL1B,LCN2,PRDM1,STAT1
DGCR8	-0.629	enzyme	Activated	2.22	0.00327	ACTA2,ADGRG6,BDNF,EGR1,EGR2,GJA1,HES1,ID2,ID4,JAG1,MITF,POU3F2,SHH,SMO,SMOC1,TAGLN,TCF4,TNC	612 (11)
DLX3	-13.317	transcription regulator	Activated	2.219	0.165	CDKN2A,EPGN,EREG,IL1A,MMP9,S100A9
CBFA2T3	5.366	transcription regulator	Activated	2.219	0.465	CBFA2T3,CD4,GLI2,ID2,IRF6,OVOL1
PXR ligand-PXR-Retinoic acid-RXRα	NA	complex	Activated	2.218	0.372	ABCB1,ALDH1A1,CES3,CYP3A5,GSTM1,GSTM2,PAPSS2,SLCO1A2,UGT1A9 (includes others)
ST8SIA1	-10.681	enzyme	Activated	2.207	0.326	C3AR1,C5AR1,IL1A,IL1B,MMP9
RARRES2	0.522	transmembrane receptor	Activated	2.183	0.0425	CCL2,CXCL2,CYP11A1,CYP19A1,IL1B,LIPE,PTEN,VCAM1
RARG	-1.592	ligand-dependent nuclear receptor	Activated	2.182	3.29e-07	ABCA1,AREG,BMP2,CCN2,CNR1,CRYAB,CYP19A1,DUSP1,EGR1,EGR2,ENOX1,FOXC1,GAP43,GATA4,GJB4,GREB1,HAS2,HNF1B,HOXA1,HOXA10,HOXA2,HOXA3,HOXA4,HOXA5,HOXB4,HOXB7,HOXB8,INSL3,KLF4,KRT5,MAFB,NTN1,SALL4,SLC17A9,STRA6,THBD,UBA7,ZMAT4	1251 (21)
PLA2G10	NA	enzyme	Activated	2.154	0.116	BMP4,CCL2,CD36,CD40,DNAI4,ETS2,FAS,FOXN1,GATA3,HOXC13,IL1B,KRT13,KRT34,KRT75,KRT86,LEF1,LHX2,LXN,MRC1,PTGS2,RORC,SHH,TDRD5
KLF2	0.989	transcription regulator	Activated	2.153	3.29e-15	ACE,ACKR3,ADM,AQP5,ASS1,BMP4,CCL2,CCN2,CCR7,CD36,CD40,CDH2,CDKN2B,CR2,CXCL2,CXCL8,CXCR4,CYP1B1,DOCK2,ECM1,EFNA1,EPAS1,F2RL1,F3,FABP4,FBLN1,FGF5,FLT1,GATA4,HPSE,IL1B,IL1RL1,IL2RG,IL7R,ITGA4,ITGB3,ITGB4,JUNB,KCNN4,KDR,KITLG,LEPR,LGALS9,MAP3K5,MMP14,NDRG1,NOS3,NOTCH3,PLOD2,PLPP3,PRDM1,PRF1,PROS1,PTGDS,PTGIS,PTGS2,PTHLH,PTPRJ,RUNX2,S1PR1,S1PR5,SELL,SERPINB9,SERPINE1,SFTPD,SLCO2A1,SOX9,STAT1,TCF4,TERT…	1131 (19)
IL7	-1.52	cytokine	Activated	2.148	0.0337	AHR,BTLA,CCL2,CD247,CEACAM1,CFLAR,CSF1,CSF2,CXCL2,CXCR4,DPP4,FAS,FN1,FOXO1,GATA3,GFI1,HAVCR2,IL1R1,IL24,IL7R,JAK3,LEF1,LYN,MAF,MLLT3,MMP13,MMP9,NTN1,PIK3IP1,RGS16,RORC,RUNX2,S1PR1,SELL,SOCS1,TNFSF10
CNTF	NA	cytokine	Activated	2.141	0.000183	A2M,ACHE,BDH1,CALCA,CHAT,CNR1,CXCL8,DRD2,EDN2,EGR1,FGF2,FGFR1,GJA1,IL1A,JUNB,LIFR,MMP1,NGF,NPY,PDE10A,PDE1B,SERPINA3,SLC18A3,SOCS1,STAT1,VIM,VIP,WNT5A,ZFP36	1004 (17)
PLA2G2E	NA	enzyme	Activated	2.138	0.00061	ADAM8,IL1B,KLK6,KRT14,KRT16,KRT6B,S100A9,SERPINE1
PLCG2	2.129	enzyme	Activated	2.135	0.00735	BCL2A1,FGF2,FOXO1,ICAM1,IFIT2,NOX5,PTGS2,THPO,TNFSF10	1175 (18)
CITED2	3.115	transcription regulator	Activated	2.125	4.42e-05	ADM,ANGPTL4,C5AR1,CCL2,CDKN2A,CDKN2B,CDX2,CMPK2,CRIM1,CXCL2,CXCL8,CYBB,DUSP1,EGLN3,F3,FGF5,FLT1,FOXC2,GATA6,GBP2,GBP4,GBP5,GBP6,GNG11,GPR141,HCAR2,HLA-A,ICAM1,IFI16,IFIT2,IL1A,IL1B,IL1RN,ITGA4,KYNU,LPL,MID1,MMP1,MMP13,MRC1,MXD1,NODAL,OAS1,OASL,OTUD1,PDE7B,PDGFC,PLAC8,PRRG4,RSAD2,SCIMP,SECTM1,SEMA3C,SERPINB2,SLAMF8,SLC1A3,SLFN12L,TAGAP,TGM2,TLR7,TMCC3,TMEM171,TMEM67,TNFSF15,TTC39B	1074 (15)
MRTFA	-0.295	transcription regulator	Activated	2.124	2.07e-09	ACTA1,ACTA2,ACTC1,ANKRD1,CAVIN2,CCN1,CCN2,CCN5,CD177,CDKN2A,COL25A1,CXCL6,CXCR4,CYFIP2,EGR1,EGR3,EPPK1,EPX,F11R,F2R,FHL1,FIBIN,FSCN2,G0S2,GFI1,HLA-A,HOTAIR,HPGD,ICAM1,ITGA6,LCN2,LINC00968,MAP2,MAPK13,MGST2,MMP9,MPL,MYL9,MYLK,NPPB,PDGFRA,PGR,PRG2,PTGS2,RAB27B,RAMP1,RUNX1,S100A8,S100A9,S1PR1,SELENOP,SERPINB10,SERPINB2,SERPINE1,SLC35D3,SLPI,STAT1,SULT1E1,TAGLN,TBXAS1,TGFB2,TNC,UCP1,VCAM1,WAS,WTIP,YP…	1090 (23)
IgG	NA	complex	Activated	2.123	3.27e-06	ADM,AHR,ALDH3B2,APOE,AREG,ARSB,CCL2,CCR6,CD40,CDKN2B,CKM,CLDN4,CLDN5,CSF1,CSF2,CTSC,CXCL8,CYP27A1,DSG3,DSP,DUSP1,EBI3,EGLN3,EGR1,EGR2,EGR3,EMP1,ETS2,FCGR2A,FGFBP1,FLT1,FN1,FOXO1,FST,ICAM1,IFNL1,IL1B,IL1R2,IL1RN,IL2RG,INPP5D,JUNB,KLK6,KLK7,KRT13,KRT15,KRT16,LCN2,LGALS3,LGALS7/LGALS7B,MAF,MAFB,MMP2,MMP9,MXD1,NGF,PMEPA1,PPARGC1A,PPL,PRSS8,PTGS2,PTPN6,RND2,S1PR1,SERPINB2,SERPINB7,SERPINE1,SLC16A6,SLC…	1286 (15)
Gsk3	NA	group	Activated	2.119	0.0439	BBC3,CD40,CFLAR,COL2A1,CXCL8,ESR1,FABP4,GDF15,ICAM1,IL1B,KDR,NR4A1,NR4A2,PTGS2,SNAI1,SP7,SPP1,STAT1,TBX6,TNNC1,TWIST1
NEUROG1	NA	transcription regulator	Activated	2.117	8.81e-06	AMIGO2,ASS1,CAVIN2,DSP,EPAS1,F2RL2,FAP,FN1,GASK1B,GFPT2,GREM1,HAS2,ITGB3,LCP1,LGR5,LIX1,LRIG1,MMP9,NOG,PLK2,PXDN,S100A4,SLC43A3,SPOCK1,SULF1,TMEFF2,TRIM22
NR1H3	-3.63	ligand-dependent nuclear receptor	Activated	2.117	0.00343	ABCA1,ABCG1,ABCG5,ACACA,ACTA2,ADGRE1,ADRB2,APOE,ARL4C,CCL2,CCL24,CCNE2,CCR7,CD300E,CD4,CD40,CD68,CH25H,CIDEA,CLEC4E,CSF3,CTSC,CXCL16,CXCL2,DHRS9,DIO2,EBI3,FBP1,G0S2,GAS6,GBP4,GLI1,GPR132,HK1,HSD11B1,IFIT2,IL1B,IL1RN,ITGB3,LPL,MERTK,MLXIPL,MMP9,MYLIP,NR0B2,NR1H3,NR5A2,PKLR,PPARGC1A,PRDM16,PTGS2,REN,SNAI1,SOCS1,SYN1,THRB,TRIB1,UCP1,VCAN	1347 (23)
IL1RN	-4.084	cytokine	Activated	2.116	0.000725	ACTA2,BDKRB1,CCL2,CTSS,CXCL11,CXCL5,CXCL8,CYP2E1,CYP3A5,ERAP2,GJA1,HLA-DQB1,HSD11B1,ICAM1,IFI44L,IGFBP4,IL1A,IL1B,IL23A,LGALS9,LIFR,MMP1,MMP9,MX2,NGF,NR0B2,OAS1,OAS2,OASL,PTGS2,RARRES1,RSAD2,S100A9,SERPINE1,SLC15A3,SPP1,THEMIS2,TNFSF10,TRIM22	1227 (18)
LATS2	1.654	kinase	Activated	2.111	0.0247	BBC3,CCN1,CCN2,CD14,CLDN4,CYP24A1,EPCAM,FOXA1,GATA3,mir-196,mir-34,PRLR,SNAI1
IL12A	2.398	cytokine	Activated	2.095	0.113	CFLAR,EBI3,FAS,ICAM1,IL12A,IL1A,IL1B,PRF1,SOCS1,STAT1,STAT4,VCAM1
FGF8	2.854	growth factor	Activated	2.084	4.03e-06	AIF1L,BMP2,BMP4,CCL2,COL18A1,CRYAB,CSF3,DDAH2,DLX5,DTX3,ELL2,EN1,FGFR1,FGFR2,FOXG1,GBX2,HOXD13,LAMB3,MDK,MSX1,NDRG2,NOG,PAX6,RASD1,RGS12,RTKN2,RTN4RL1,RUNX2,RUNX3,SHH,SLC22A17,SLPI,SPARC,SPP1,VDR,ZIC1	716 (12)
RICTOR	-0.313	other	Activated	2.045	1	ATP12A,ATP6V0D2,ATP6V1B1,BBC3,CD4,CFLAR,DRD2,EGR1,IFI16,IFIT2,IL1B,IL7R,LEPR,NCAM2,NDUFA10,NDUFA4L2,OAS2,PRKCA,PRKCG,PSME4,PTEN,PTGS2,RGS16,RORC,RPS9,SNAI1,VCAM1
ZEB1	4.995	transcription regulator	Activated	2.031	7.19e-08	ABCA3,ALDH1A1,ANKRD1,CCN1,CCN2,CD74,CDKN2A,CDKN2B,COL1A2,ESRP1,ESRP2,FN1,GATA3,GRHL2,IFNL1,IL1B,ITGB4,LAMC2,LOX,LOXL2,MAP1B,mir-8,MMP1,MMP2,MMP9,MPZL2,MRC1,NRP2,OAS1,PTGS2,PTPRZ1,RAB25,SERPINE1,ST14,TGFBI,TP63,VIM,XDH,ZEB1	1181 (19)
EIF4EBP1	-0.207	translation regulator	Activated	2.017	0.0742	BBC3,CCR7,CD40,CFLAR,EGR1,IL1RN,MDM2,NFIL3,PPARGC1A,PTEN,PTGS2,SERPINB2,SOCS1,UCP1
PLCL1	-1.814	enzyme	Activated	2.008	0.0224	DIO2,PPARD,PPARGC1A,RUNX2,SPARC,UCP1,WNT4
INHIBITED
Upstream Regulator	Expr.Log.Ratio	Molecule Type	Predicted Activation State	Activation z-score	p-value of overlap	Target Molecules in Dataset	Mechanistic.Network
SMARCA4	0.194	transcription regulator	Inhibited	-4.457	3.65e-32	A2M,ABCA1,ABCB1,ABLIM3,ACE,ACSL5,ACTA1,ACTA2,AGMAT,AGR2,AHR,ANGPTL2,ANO1,APOBEC3G,APOL3,AREG,ARHGDIB,ARL4C,ATP6V1B1,AXIN2,AZGP1,BAMBI,BCL2A1,BEX5,BIRC7,BMP4,BNIP3L,BTG4,C1orf54,C6orf141,CALB2,CARD16,CASP1,CCL2,CCN2,CCNE2,CCR6,CD74,CDH11,CDKN2A,CDKN2B,CEACAM1,CFP,CKM,CNTN1,COL7A1,CPM,CRYBG1,CSF1,CTSS,CXCL8,CXCR4,CYP4B1,DGKG,DHRS9,DUSP4,ECM2,EDNRA,EFNB1,EGR1,EGR4,EHF,ENTPD3,EPHA1,EPHA4,EPHB2,EREG,E…	1390 (24)
Bvht	NA	other	Inhibited	-3.671	1.83e-07	ACTA2,ACTC1,ALX4,ANGPT1,CDX2,FOXC2,GATA4,GUCY1B1,HAND1,HAND2,HBA1/HBA2,HOXB6,ITGA4,KDR,KLF1,LIMCH1,MEF2C,MMP19,MYL4,NFE2,PF4,SLC8A1,SMARCD3,SMPX,SNAI1,SNAI2,TBX20,TMOD1,TNNI1,TNNT2,TWIST1,VGLL2,VIM	258 (9)
PGR	-2.54	ligand-dependent nuclear receptor	Inhibited	-3.381	3.68e-14	ABCG2,ADAMTS1,ADAMTS18,AKR1C3,ALOX15,AREG,ATXN1,BCL6,CA12,CALCB,CCN5,CD36,CLDN7,COL6A1,COL6A2,CSRP1,CXCL8,CYP19A1,EDNRA,ELL2,EPAS1,EPHA1,ESR1,F2RL1,F3,FKBP5,FN1,FOXC1,FOXO1,GAL,GAS6,GATA3,GPER1,GRB10,GREB1,GSTM3,HBA1/HBA2,HES1,HPCAL1,HPGD,HSD11B2,ICAM1,IER3,IFI16,IFI44L,IFIT2,IL1R1,ITGA6,ITGB4,KCNG1,KCNK1,KLF4,KLF5,KLF9,KRT5,LDLRAD4,MFAP5,MX2,MYCN,MYO10,NDRG1,NET1,OAS1,OAS2,OASL,P2RY2,PAPSS2,PCDH…	1757 (19)
Lh	NA	complex	Inhibited	-3.343	0.000341	ACP3,ACTA1,ACTA2,ADAMTS1,AKAP12,ALPL,AQP2,AREG,ARL4C,ARNTL,BCL6,BDNF,BNIP3L,CARD10,CASP4,CDK14,CFLAR,COL15A1,COL18A1,CTNND1,CXCL8,CXCR4,CYFIP2,CYP11A1,CYP19A1,DAPK1,DUSP1,DUSP3,DUSP9,EGR1,EREG,FGFR2,FKBP5,FST,GADD45G,GJA1,GNLY,GPRC5B,HAS2,HSD11B1,INHA,INHBB,INSL3,JUNB,MAFB,MAP3K5,MMP19,MMP2,MMP9,NOL3,NR4A1,PDLIM3,PER1,PGR,PLAT,PRKD1,PTGS1,PTGS2,PTPRE,PTPRN,PTX3,RAPGEF3,RGS12,RGS16,RGS5,RGS7,RHOB,…	1538 (22)
EGF	-6.759	growth factor	Inhibited	-3.335	2.03e-13	ABCG2,ACTC1,ADAMTS1,ALOX15,AMIGO1,ANGPT1,ANGPTL4,ANO1,ANPEP,AQP3,AREG,ARL14,ARTN,B4GALT5,BBC3,BTG2,CASP1,CAVIN2,CCL2,CCN1,CCN2,CDH11,CDH4,CDH5,CDKN2A,CDX2,CFLAR,CGB3 (includes others),CLDN2,CLDN3,CLDN7,CLDN8,CLU,COL1A2,CSF1R,CSPG4,CXCL2,CXCL5,CXCL6,CXCL8,CXCR4,CYP11A1,DCN,DIO2,DPP4,DUSP1,DUSP4,EFNB2,EGR1,EGR2,EGR3,EMP1,EPAS1,EPCAM,EPGN,EREG,ESR1,ETS2,F3,FAM83G,FGF2,FGF5,FGFR1,FLT1,FN1,FOXA2,FSCN2…	1643 (20)
FSH	NA	complex	Inhibited	-3.301	2.09e-07	ACP3,ACTA1,ACTA2,ADAMTS1,ADCYAP1,ADM,AHR,AKAP12,ALPL,AQP3,AREG,ARL4C,AXIN2,BCL11A,BDNF,BMPR2,BNIP3L,BTG2,CAMK4,CARD10,CASP4,CCN2,CDH2,CDK14,CFLAR,CH25H,CITED1,CLEC11A,COL15A1,COL18A1,CRYM,CTNND1,CXCR4,CYFIP2,CYP11A1,CYP19A1,DAPK1,DLX5,DUSP1,DUSP3,DUSP9,EFNA1,ELL2,EREG,ESR1,FGF2,FGFR1,FKBP5,FOXG1,FOXO1,FST,GATA4,GATA6,GNLY,GPER1,GPRC5B,HSD11B1,ID4,IGFBP3,IGFBP4,IL1RN,INHA,INHBB,JUNB,KITLG,LOX,LYPD…	1522 (20)
TGFA	-2.434	growth factor	Inhibited	-3.242	1.94e-05	AREG,CASP1,CCL2,CCN2,CSF2,CXCL2,CXCL8,EREG,ESR1,GPER1,ICAM1,IGFBP4,JUNB,LAMC2,LCN2,MMP13,MMP9,MUC5AC,NR4A2,PLA2G4A,PLAGL1,PLAT,PTGS1,PTGS2,SERPINB5,SERPINE1,SLPI,TGFA,TLR5,VIM,WNT5A	1358 (18)
GNRH1	-0.672	other	Inhibited	-3.192	0.000285	CDH11,CGB3 (includes others),CHAT,CHRNA9,CYP11A1,CYP19A1,DUSP4,EGR1,EGR2,FST,HSD11B1,IL1B,INHA,INHBB,JUNB,KISS1R,PGR,PLAT,PPP3CA,PRKCD,PRKCQ,PTGS2	1250 (19)
CDH11	-9.88	other	Inhibited	-3.162	0.0261	CCN5,EGF,JUP,MMP15,MMP7,PRKCD,PTK2B,SERPINB5,TFAP2C,TNK2
IL17C	NA	cytokine	Inhibited	-3.112	0.0155	CXCL8,IL1A,IL1B,IL23A,IL36RN,LCN2,PI3,S100A7,S100A8,S100A9
PRDM16	9.972	transcription regulator	Inhibited	-3.101	0.0129	CIDEA,DCN,DIO2,FGF21,GADD45G,GBP4,IFIT2,MX2,OAS2,PPARGC1A,SERPINE1,STAT1,UCP1
TGFB1	0.556	growth factor	Inhibited	-3.077	1.06e-35	AASS,ABCA1,ABCD1,ABCG1,ABCG2,ABLIM3,ACAN,ACE,ACP3,ACSL6,ACSM3,ACTA1,ACTA2,ACTC1,ADAM10,ADAM12,ADAM19,ADAMTS12,ADAMTS2,ADAMTS3,ADAMTS4,ADGRB1,ADGRG2,ADM,ADORA1,ADRA1D,AGR2,AHR,AIF1L,ALOX15,ALOX5AP,ALPP,ANGPT1,ANGPTL4,ANKRD1,ANPEP,ANXA8/ANXA8L1,AOPEP,APOB,APOE,AREG,ARHGAP22,ARHGEF19,ARID5B,ARNT2,ASS1,ATXN1,BAMBI,BBC3,BCL6,BDH1,BDNF,BGN,BMF,BMP2,BMP4,BMP6,BMPR2,BNIP3L,C3AR1,C4BPB,C5AR1,CADM1,CALB2,C…	1754 (21)
STAT3	0.779	transcription regulator	Inhibited	-3.075	3.74e-16	A2M,ACTA2,ADM,AHR,AHSG,ALDH1A1,ALOX15,ANGPTL4,AREG,ATP10A,BCL6,BMF,BNIP3L,C5AR1,CA9,CAMK2D,CASP1,CASP4,CCL2,CCN2,CD40,CD74,CDH2,CDH5,CDKN2A,CDKN2B,CEACAM1,CFLAR,CHI3L1,CMPK2,COBL,COL1A2,COL5A1,CSF2,CSF3,CTF1,CXCL2,CXCL6,CXCL8,CXCR1,CXCR4,DMBT1,DPP4,DTX3,EGR1,EGR2,EGR3,EPAS1,ESR1,F3,FAS,FCER1G,FGB,FGF2,FLRT3,FLT1,FLT3,FN1,FOXA3,FST,GADD45G,GAP43,GATA3,GBP2,GBP5,GBP6,GBX2,GJA1,GLIPR1,GRB10,H2AC18/H…	1148 (16)
MYCN	2.602	transcription regulator	Inhibited	-2.999	0.0181	ABCA1,ABCA3,ABCB1,ABCD1,ABCG2,ADAM12,ADAM23,ADAMTS1,ADAMTS5,ALDH1A1,ANK3,BCL11A,BCL11B,CCN2,CDH11,CDH5,CITED2,CLDN11,CLU,COL18A1,COL5A2,COL8A1,CRIM1,DKK3,DUSP2,DUSP4,EFNA5,EMP1,FBXO32,FBXO36,FGF5,FGFR2,FN1,FOXA2,GATA2,GATA4,GATA6,GBX2,HLA-A,HLA-DQB1,HOXA2,ID2,IGFBP7,JUNB,MDM2,MITF,MMP2,MRC2,MSRB3,MYCN,MYOM3,NDRG1,PDLIM1,PRKN,PTDSS1,RGS5,RPS17,RPS9,RUSC2,SERPINE1,SHOX2,SLIT3,SPANXB1 (includes othe…
GLI3	0.314	transcription regulator	Inhibited	-2.965	6.08e-08	ALDH1A2,BMP4,DUSP1,DUSP2,EGR1,FGF5,FGF8,FOXA2,FOXC2,FOXO1,GLI1,GLI2,GREM1,HAND1,HAND2,HHIP,HOXA13,HOXA4,HOXD11,HOXD13,JUNB,KLF13,MESP2,MYCN,NFKBIZ,OSR1,PAX2,PAX9,PCDH8,PTHLH,RIPPLY2,RUNX1,RUNX2,SFRP1,SHH,SOX9,TBX6,TCF15,TERT,WNT5A
FOXL2	0.124	transcription regulator	Inhibited	-2.945	5.61e-07	ACVR1C,AVPR2,BCL2A1,BMP2,CDKN2A,CH25H,CHRNA9,CPM,CXCL2,CXCL6,CYP19A1,DLX3,ESM1,FAS,FST,GPRC5B,HRH2,ICAM1,IER3,IFNL1,IL11,IL12A,MAFF,NFATC2,NR4A3,NR5A2,OSR2,PPARGC1A,PTGER2,PTGS2,PTHLH,RSPO3,S1PR1,SERPINB2,SOX9	949 (15)
EHMT1	5.107	transcription regulator	Inhibited	-2.874	0.000856	A4GALT,ANPEP,ATP1A1,CORO2A,CYP4F12,EFNA1,EYA4,FAM71E1,GFOD1,HSD11B2,LCN2,MGST1,MSLN,PCSK6,PPL,PRR15L,PSD4,RAB11FIP3,RARRES1,RGCC,SCARA5,SCNN1A,SLC4A11,SLC7A7,SMPDL3B,ST3GAL1,STAC2,STRA6,SYBU,SYNC,TLE2,TMEM61,TNS2,UNC13B,VSTM2L
SMAD4	-0.264	transcription regulator	Inhibited	-2.872	2.84e-12	ACVR1C,AGR2,ALPL,ANGPT1,ANGPTL4,APOB,AREG,BBC3,BGN,BMP2,BMP4,CCL2,CCL24,CCN2,CD79A,CDH2,CDH3,CDH5,CDKN2A,CDKN2B,CELF2,CITED2,CLDN7,COL1A2,COL2A1,COL7A1,CSF1,CXCL2,CXCL6,CYP19A1,DAPK1,DLX3,DNAH2,DOCK4,EREG,FAP,FN1,FST,GCNT1,GJA1,GLI1,HAS2,HMGA2,HMOX1,HNF4A,HRH2,ICAM1,ID2,IER3,IHH,IL11,IL1B,IL20,IL37,INPP5D,IRAK3,ITGA6,JAG1,KITLG,KLF15,LEF1,LINC00842,MDM2,MET,MMP1,MMP13,MST1R,MYCN,NOTCH3,OVOL1,PAK3…	1449 (21)
RUNX1	-3.376	transcription regulator	Inhibited	-2.745	0.000381	ACHE,ANK1,BBC3,BDH1,BLK,BTG2,CD160,CD4,CD72,CD79A,CDKN2A,CDKN2B,CHI3L1,CSF1,CSF1R,CSF2,CST7,CYP11A1,DEPTOR,EPAS1,FAS,FAT4,FHDC1,GATA2,GATA3,GNA15,HBA1/HBA2,HMGA2,ID2,IGFBP3,IHH,IL1B,IL7R,ITGA4,ITGB3,JAM3,KRT1,MET,MMP13,MPL,MYL9,NFE2,NFIL3,NR4A3,PF4,PLXND1,POU6F1,PRKCQ,RGCC,RORC,RSAD2,RUNX1,RUNX2,S100A9,SERPINE1,SGPP1,SHANK2,SLC22A4,SOX5,SOX6,SOX9,SP7,SPATA6,SPP1,STAT1,TSPAN33,UGCG,ZBTB16,ZCCHC18	1346 (22)
CEBPA	1.72	transcription regulator	Inhibited	-2.744	5.76e-14	A2M,ABCA3,ABCB1,ACACA,AKAP12,AKR1C3,ALOX5AP,ANPEP,APCDD1,APOB,AQP5,ARL4C,ASCL1,ASS1,BCL2A1,BIK,BTG2,C3AR1,CA2,CD14,CD7,CFD,CHI3L1,CNFN,COL1A2,CSF1,CSF1R,CSF3,CXCL8,CXCR4,CYP11A1,CYP19A1,CYP3A5,DLX3,EFNB2,EGR2,EPHA7,EPHX1,F8,FABP4,FHL1,FLT1,FOXA2,FOXO1,G0S2,GAL,GAS1,GATA2,GATA6,GBX2,GJA1,GLI1,GLIPR1,HAS2,HCAR3,HLA-B,HMOX1,HNF1A,HNF1B,HPGD,HSD11B1,ICAM1,ID2,IER3,IGFBP3,IGFBP4,IKZF3,IL1RN,INSR,IRF6,…	1270 (20)
IL6	1.989	cytokine	Inhibited	-2.727	1.57e-12	A2M,ABCA1,ABCG2,ACTA2,ADAMTS1,ADAMTS4,ADAMTS5,ADGRB1,ADGRE1,ADGRE5,ADM,AHR,ANG,ANGPT1,ANPEP,APOB,APOE,AQP4,AREG,ARL4C,AXIN2,BAMBI,BBC3,BCL6,BDNF,BGN,BMP2,BMP6,BTG2,C1QL1,C5AR1,CALCA,CASP1,CASP4,CCL2,CCL24,CCN2,CCNA1,CCR6,CCR7,CD14,CD36,CD40,CD68,CD74,CD79A,CDKN2A,CDKN2B,CDX2,CEACAM1,CES1,CFD,CFLAR,CFP,CHAT,CIB2,CLDN2,CLEC4E,CLU,COL2A1,CRYAB,CSF1,CSF1R,CSF2,CST3,CTSC,CXCL2,CXCL5,CXCL6,CXCL8,CXCR4,…	1239 (14)
EHF	-11.449	transcription regulator	Inhibited	-2.679	2.12e-11	ANGPTL4,ANPEP,BMP4,CCBE1,CDH3,CDKN2A,CNFN,COL2A1,CSF2,EHF,EREG,FOXN1,GATA2,GPR68,HMOX1,IL1RN,JAG1,KDR,KLF5,KLK6,KLK7,LYN,MET,MMP1,MMP3,NOTCH3,PLAT,PPARD,RHCG,S100A7,S100A8,S100A9,SAA1,SAA2,SCEL,SERPINA3,SERPINE1,SPRR1B,SPRR2A,SPRR2D,SPRR2E,TCF4,TFPI,THBD,THY1,TNC	515 (7)
S100A7	-5.962	other	Inhibited	-2.63	0.00104	CA9,CSF2,CXCL8,IL11,IL1A,MMP13,MMP9	1187 (19)
SAA1	-8.066	transporter	Inhibited	-2.592	0.0128	ALPL,BGN,CSF3,CXCL6,CXCL8,IL1B,IL1RN,MMP13,MMP2,MMP3,MMP9,MRC1,S100A8,S100A9
BTRC	1.446	enzyme	Inhibited	-2.583	0.0824	ARNTL,AXIN2,BCL2A1,CXCL8,DEPTOR,IL1B,SNAI1,WWTR1
SMAD3	1.3	transcription regulator	Inhibited	-2.56	9.78e-14	ACTA2,ACVR1C,ADAM12,ADORA1,ALPL,ANKRD1,APOB,AREG,ARHGAP22,AXIN2,BGN,BMP2,BMP6,CCL2,CCN2,CD79A,CDH11,CDH2,CDH5,CDKN2A,CDKN2B,CES1,CHRDL1,CKM,COL1A2,COL2A1,COL6A1,COL7A1,CYP11A1,CYP19A1,DAPK1,DEPTOR,DOCK4,DUSP4,EGR1,EREG,ESM1,ESR1,F12,FBN2,FN1,FNDC5,FOXO1,FST,FZD8,GATA3,GLI1,GLI2,HAS2,HAS2-AS1,HEY1,HMOX1,HNF4A,ID2,IL11,IL1B,IL23A,INHA,INPP5D,JAG1,JUNB,LEFTY1,LINC00842,LINC02206,MBOAT2,MMP1,MMP13,MM…	1306 (19)
RAF1	0.531	kinase	Inhibited	-2.534	3.4e-10	AKAP12,ANKRD1,ANKRD2,AREG,ATP6V1B1,BCL6,CA2,CALCA,CCN5,CD37,CD74,CDKN2A,CDKN2B,CLDN1,CRYAB,CSF2,CSTA,DCBLD2,DIO2,DUSP2,DUSP4,EGR1,EGR3,EMP1,ESR1,FAS,FGFBP1,HMGA2,HMGB3,HPCAL1,HSD11B2,IER3,IGFBP3,IL12A,IL1B,IL1R1,IL23A,ITGB3,ITGB4,KLRC2,LAD1,LAMA3,LIFR,MAOB,MCF2L,MET,MGLL,MMP1,MMP13,MMP3,MMP9,MT1F,MXD1,NGF,NPY,PC,PCSK6,PLAT,PRDM1,PRSS3,PTGS2,PTHLH,RET,SCNN1A,SERPINB2,SERPINB7,SPRR1B,ST3GAL4,ST6GAL…	1034 (17)
GAPDH	-1.415	enzyme	Inhibited	-2.534	0.153	CCL2,DUSP1,ENPP1,FCER1G,HLA-C,IFIT2,OAS1,OAS2,SPP1,STAT1
STING1	1.258	other	Inhibited	-2.518	0.000686	BBC3,CALB2,CD68,CSF2,CXCL2,CXCL8,GAS7,GBP5,HAP1,IFI16,IFI44L,IFIT2,IFNL1,IL12A,IL1A,IL1B,IL22RA2,IL33,LCN2,OAS1,OASL,PLEKHA4,RGS16,RSAD2	954 (15)
PF4	-9.029	cytokine	Inhibited	-2.477	0.00135	ACTA2,CCL2,CMPK2,CPM,CXCL8,EPSTI1,ETV4,F3,FOXA2,GATA2,HNF1A,ICAM1,IL1A,IL1B,KLF4,LY75,MYCN,NFKBIZ,PGR,RSAD2,SPHK1,STAT1,THBD,THPO,VDR	834 (17)
LMNA	-0.415	other	Inhibited	-2.467	0.00054	ACKR4,ACTA2,ADAMTS10,ADAMTS12,AIFM2,ALPL,BAMBI,C19orf81,C8orf48,CAAP1,CACNA1A,CAMK1D,CCN2,CD28,COL11A1,COL12A1,COL8A1,DCN,DUSP4,EPB41L3,FABP4,FLT1,FN1,FOXA2,GATA4,GATA6,GJA1,GLIS3,H3-3A/H3-3B,HAS3,HNF1B,HTRA3,IER5,KCNQ1,KLF15,KLF5,LRP4,LRRC4B,MAFF,MCAM,MMP14,MMP15,MMP3,MMP9,MSC,MYL4,NOS3,PCDHA10,PCDHB15,PIP5K1B,PLXDC2,PPM1H,PTEN,PWWP3B,SEMA3G,SEMA7A,SLC25A42,SLC41A2,SLN,SMARCA2,SOX13,SPP1,STAT1,S…	1355 (18)
GPX8	1.654	enzyme	Inhibited	-2.449	0.00374	CDH11,CSF3,FN1,IL1B,ITGB4,SNAI2
ZFPM2	2.176	transcription regulator	Inhibited	-2.449	0.0536	CYP11A1,HAND1,HAND2,KDR,SOX9,WNT4
ACTL6A	-1.012	other	Inhibited	-2.449	0.231	BBC3,CCNE2,CCNG1,ETS2,FAS,HMOX1,TP53INP1
EWSR1	-0.033	other	Inhibited	-2.449	1	ACKR3,F2RL1,GAS1,NPY,PCDH17,PCDH20
WNT3	1.851	other	Inhibited	-2.425	0.0277	GLI1,GLI2,ITGA6,POSTN,PTGS2,RUNX2
NFKBIZ	2.341	transcription regulator	Inhibited	-2.414	0.0643	CSF2,CSF3,CXCL8,IL23A,LCN2,MMP3,S100A7,S100A8,S100A9
HGF	NA	growth factor	Inhibited	-2.398	8.38e-08	A2M,ABCG2,ACKR3,ACKR4,ACTA2,ADAMTS1,ADORA2A,AHR,AKAP12,ANGPTL2,ANGPTL4,ANK3,ARNTL,BAG2,BCL2A1,BMP2,BMP2K,BNC1,CA9,CALCRL,CASP1,CASP10,CCL2,CCL26,CCN1,CCN2,CCNE2,CCNG1,CD28,CD40,CDKN2A,CDKN2B,CELSR1,CFLAR,CITED2,COL1A2,COL2A1,CRY1,CRYAB,CSF1,CSF2,CXCL2,CXCL8,CXCR4,DOK4,DUSP4,EDA,EFNB2,EGR1,EHF,EMP1,EMP2,EPCAM,EPHA4,ESM1,F3,FKBP5,FLT1,FN1,FOXA1,FOXA2,GRB10,GTF2H2,GUCY1B1,HES1,HK1,HMOX1,HTR7,ICAM1,I…	1242 (17)
GRHL2	-10.003	transcription regulator	Inhibited	-2.392	0.00118	BMP2,CLDN4,IFNL1,mir-8,MMP1,MMP14,NOTCH3,NRP2,SEMA3B,SEMA3C,TERT,TP63,ZEB1	607 (7)
RUNX2	-8.221	transcription regulator	Inhibited	-2.385	3.27e-09	ABCB1,ACTA2,ADAMTS5,ALPL,ALPP,AXIN2,BMP2,CDH2,COL11A1,COL1A2,CXCL8,CYP19A1,FABP6,FGF18,FGFR2,FLRT2,FN1,GALNT3,GFI1,HTRA1,IHH,IL20RB,ISL1,ITGB4,ITGBL1,JAG1,LEF1,LGALS3,MMP13,MMP14,MMP2,NUDT12,PTGDS,RGCC,RUNX1,RUNX2,SERPINE1,SGPP1,SHH,SNAI1,SNAI2,SOST,SOX5,SOX6,SOX9,SP7,SPP1,TAGLN,TCF7,TPM1,UGCG	1142 (20)
SIRT3	0.59	enzyme	Inhibited	-2.381	0.495	ACTA2,CDH5,CYP11A1,CYP19A1,DIO2,FAS,IL1B,PDX1,PPARGC1A,SLC2A2,UCP1,VIM
SOCS1	2.996	other	Inhibited	-2.379	0.00366	A2M,BCL2A1,CCL2,CCR6,CCR7,CD200R1,CD40,CFLAR,CSF3,CXCL2,CXCL8,DUSP1,FAS,FCER1G,FKBP5,GBP5,GBP6,ICAM1,IFI16,IFIT2,IFNL1,IL1B,IRGM,MAP3K5,MMP1,MMP13,MYD88,OAS1,OAS2,PTGS2,RSAD2,SNAI1,SOCS1,STAT1,STAT5A,TGM2,TRIM22,VAV1,VCAM1	1075 (16)
LEP	NA	growth factor	Inhibited	-2.367	6.13e-06	ABCG5,ACACA,ACADL,ACE,ACSL5,ACTA2,ADAM8,ADGRE1,ANGPTL4,AQP3,AQP7,ASS1,AXIN2,BCL2A1,BDNF,BMP4,CA3,CASP1,CASP10,CCL2,CCN1,CD14,CD36,CD68,CFD,CIDEA,COL2A1,CSF2,CSF3,CXCL8,CYBB,CYP11A1,CYP19A1,CYP24A1,CYP27B1,CYP2E1,CYP3A5,DRD2,EGR1,EGR2,ELOVL5,EPHX2,ESR1,F3,FAAH,FABP4,FAS,FGF21,FGFR1,FGFR2,FLT1,GAL,GAP43,HES1,HGD,HPX,ICAM1,IGFBP3,IL12A,IL1B,IL1R1,IL1R2,IL1RN,INSL3,ISL1,JUNB,KCNB1,KISS1,KISS1R,LEPR,L…	1246 (22)
TNF	NA	cytokine	Inhibited	-2.357	5.55e-44	A2M,A4GALT,ABCA1,ABCG2,ABR,ACACA,ACADS,ACE,ACKR3,ACSL5,ACTA1,ACTA2,ADAM8,ADAMTS4,ADAMTS5,ADAMTS7,ADAMTS8,ADGRB1,ADGRG6,ADM,ADORA1,ADORA2A,ADRB1,ADRB2,AKAP12,ALOX15B,ALOX5AP,AMPD3,ANGPT1,ANGPTL4,ANK3,ANPEP,APOE,APOL1,AQP3,AQP5,AQP7,ARHGAP22,ARHGAP23,ARHGDIB,ARHGEF4,ARHGEF40,ARID5B,ARRDC3,ARSI,ASGR1,ASS1,ATP1A1,AXIN2,BAMBI,BBC3,BCL2A1,BCL6,BDKRB1,BDNF,BGN,BHLHE41,BIK,BIRC7,BLVRA,BMP2,BMP4,BMP6,BTG2…	1417 (17)
GAST	NA	other	Inhibited	-2.347	0.0161	AREG,BTK,EGR1,GLI2,HES1,IL11,IL1B,JAG1,MMP7,MMP9,MYLK,PDHX,PDX1,PLA2G7,PTGS2,RUNX3,SCTR,SERPINB2,SHH,SIK1/SIK1B,SLC4A2,TGFA,TNC,VCAM1
PIK3CA	0.125	kinase	Inhibited	-2.345	0.00253	ATP1A1,CA9,CD14,CDH2,FOXA2,IDO1,JAG1,KDR,mir-34,NODAL,PDGFRA,PDGFRB,PROCR,PTEN,SERPINE1,SLC5A5,SNAI1,SNAI2,SPARC,THY1,TNFSF10,TP63,TWIST1,VIM	1188 (19)
TGFB1I1	1.318	transcription regulator	Inhibited	-2.324	0.257	CD36,FN1,KLF4,LTBP1,SERPINE1,TNS1
AREG	-7.163	growth factor	Inhibited	-2.316	0.00576	AREG,CDH11,CPEB2,CXCR4,EGR1,EREG,H2AC18/H2AC19,H2BC21,H2BC4,HAS2,HCAR2,IFIT2,JAK1,MMP1,MMP15,MMP9,NIPAL4,PCDHGA11,PCDHGA7,PCDHGB5,PTAFR,PTGS2,PTX3,RUNX1,TNFAIP6,TXNRD1	1151 (15)
ADRB3	NA	G-protein coupled receptor	Inhibited	-2.314	2.08e-05	ADRB1,ADRB2,CCL2,DIO2,EGR1,IL1B,JUNB,mir-196,PPARGC1A,PTGS2,S1PR2,UCP1,UCP2	1158 (21)
FGF21	-7.531	growth factor	Inhibited	-2.313	0.0783	ACACA,BDH1,CIDEA,DIO2,EGR1,FGFR1,FGFR2,GHR,KISS1,ME1,MYLIP,PDK4,PPARGC1A,SERPINE1,UCP1
IFNG	NA	cytokine	Inhibited	-2.306	1.82e-22	A2M,ABCA1,ABCB1,ABLIM3,ACE,ACTA2,ADAMTS8,ADAMTS9,ADGRG2,ADM,ADORA1,ADORA2A,AGPAT1,AHR,AIF1L,ALDH1A2,ALOX15,ALOX5AP,ALPL,ANGPTL4,APOBEC3G,APOL1,AREG,ARNT2,ASCL1,ASS1,ATP1A1,AZGP1,BBC3,BCAN,BCL2A1,BDNF,BMF,BMP6,C5AR1,CALB1,CALB2,CALCA,CAMK4,CAPN3,CASP1,CASP10,CASP4,CCL2,CCL26,CCN2,CCNA1,CCNO,CCR6,CCR7,CD14,CD200,CD36,CD4,CD40,CD68,CD72,CD74,CDH13,CDH2,CDH22,CDH5,CDKN2A,CDKN2B,CDKN2B-AS1,CDX2,CEACAM…	1110 (15)
FGF2	6.681	growth factor	Inhibited	-2.296	2.13e-18	ACAN,ACE,ACTA2,ACTC1,ADAMTS5,ADM,ANG,ANGPT1,ANGPTL4,ANPEP,AQP3,AREG,ASCL1,AXIN2,BAMBI,BBC3,BCL6,BDNF,BGN,BMP2,BMP4,BTG2,C1QL1,CALB1,CCL2,CCN1,CCN3,CCN4,CDH11,CDH5,CDX2,CFLAR,CHRM3,CIDEC,COL1A2,CRYAB,CSF1,CSF3,CSPG4,CXCL2,CXCL6,CXCR4,CYP11A1,DCN,DKK2,EFNB2,EGLN3,EGR1,ENPP1,EPAS1,EPCAM,EPHA4,EREG,ETV4,F3,FABP4,FAS,FGF2,FGF5,FGFR1,FGFR2,FLT1,FN1,FOXO1,FRRS1,FUT2,FUT3,GAL,GAP43,GATA6,GBX2,GJA1,GLI1,G…	1317 (21)
NUPR1	3.993	transcription regulator	Inhibited	-2.292	0.286	ACTA2,ADGRL3,ADM,ADRB2,AKAP12,ALDOC,ALOXE3,ANK1,ANK3,AREG,ARHGEF26,ATP8B1,ATPSCKMT,AVPI1,BRINP3,CACNA2D2,CAMK2N1,CARD8,CASTOR2,CCN1,CD68,CDK15,CITED2,CNIH2,COL1A2,CREB5,CXCL5,CXCL8,CXCR4,CYSTM1,DEPTOR,DHTKD1,DPYSL5,DRD2,ELL2,EPGN,EPHA7,EREG,FAM83G,FGF1,FHL2,FZD8,GBP2,GCNT2,GDF15,GPR1,GSTA4,H2AC12,H3C2,HCN1,HOXB5,IFIT2,IGF2BP3,KLF4,LMAN2L,MGLL,MMP10,MT1X,MX2,MXD1,MYD88,NAAA,NDRG1,NFIL3,NRROS,NRSN2…
EREG	-9.634	growth factor	Inhibited	-2.27	0.00204	AREG,CALB1,EREG,FGF2,HAS2,PTGS2,TGFA,TNC,TNFAIP6	1358 (21)
CREB1	-0.3	transcription regulator	Inhibited	-2.262	4.35e-10	ABCA1,ACHE,ADM,ADORA2A,ALOXE3,ANGPTL2,APOE,ATP1A1,BDNF,BRINP2,BTG2,CALB2,CALCB,CAMK1D,CAMK4,CAPN5,CCN1,CCNA1,CD4,CD68,CD79A,CDA,CDH10,CDH11,CDH13,CDH2,CDK14,CH25H,CPEB1,CR2,CRIM1,CRMP1,CRYM,CTNNA2,CXCL2,CXCL8,CXCR4,CYFIP2,CYP11A1,CYP19A1,CYP46A1,DIO2,DKK2,DMBT1,DOK4,DUSP1,EBI3,ECM1,EDIL3,EGR1,EGR2,EGR4,ESRRG,FGF13,FGFR2,FLT1,FN1,GAD1,GADD45G,GAL,GAP43,GDA,GFRA1,GPR19,GPR3,GRIK2,HAS2,HLA-A,HLA-DQB…	1304 (20)
NGFR	0.631	transmembrane receptor	Inhibited	-2.258	0.00598	A2M,DMD,DRD2,FGFR2,GRIN2B,HPSE,IL1RL1,NGF,NR0B2,PLAT,RHOB,SERPINE1,SNAP25	1177 (17)
S100a7a	NA	other	Inhibited	-2.236	0.0127	CSF2,CXCL8,IL11,IL1A,MMP2
STK3	-1.398	kinase	Inhibited	-2.236	0.18	CCN2,GPC3,SFTPD,SPP1,WWTR1
BID	-0.483	other	Inhibited	-2.236	0.288	C3AR1,C5AR1,CTSS,CXCL8,IL1B
NMU	-4.775	other	Inhibited	-2.236	0.43	BTG2,CSF2,DIO2,IL1R2,NMU,TNFRSF8
CBX3	0.376	transcription regulator	Inhibited	-2.236	0.532	CKM,HSD11B2,IFIT2,PPL,SCNN1A,STAT5A
GPER1	-3.744	G-protein coupled receptor	Inhibited	-2.222	0.0337	ACTA2,CCN1,CCN2,CYP19A1,DUSP1,DUSP4,EDN2,EGR1,ESR1,FAP,MT1F,MT1X,NR4A2,RASD1,RGS16,TAGLN,ZFP36
NTRK1	-0.4	kinase	Inhibited	-2.219	0.00162	BDNF,CALCB,CHAT,EGR1,EGR4,MMP9,NR4A1,RET,SCN9A,TSC22D1,WNT5A	1278 (20)
LILRA2	NA	other	Inhibited	-2.219	0.0919	CD40,CSF3,CXCL8,IL1B,MRC1
NCR2	NA	transmembrane receptor	Inhibited	-2.219	0.214	CSF2,NR4A1,NR4A2,NR4A3,PTGS2
Collagen Alpha1	NA	group	Inhibited	-2.215	0.0919	CDH2,IL1RN,MMP2,MMP9,PTGS2
HNRNPA2B1	0.431	other	Inhibited	-2.213	2.5e-12	ABCB1,ACSL5,ADGRG2,ARSJ,CA12,CADM1,CIDEC,CLDN1,CPVL,DCLK1,ELOVL7,EYA4,FHL1,FN1,FZD8,GDF15,GJA1,GPRC5B,GSN,HIPK2,HMGB3,HNMT,INHBB,JUP,KRT4,LEPR,MAST4,MEIS2,MOCOS,MSRB3,OAS1,PCSK9,PDGFC,PEG10,PKIB,PLOD2,PPARGC1A,PRSS3,RASSF8,ROR1,RYR1,SCN9A,SEMA3B,SETBP1,SLC6A14,SNAI1,SNAI2,SNAP25,SRPX,ST8SIA4,STK32B,STOM,SULT1A1,SVEP1,SYT1,TFPI2,TGFB2,TM4SF18,TNS3,TWIST1,UTRN,VCAN,WNT4	546 (7)
IL25	NA	cytokine	Inhibited	-2.207	0.000106	BTG2,CCL2,CCL24,CIDEA,CIDEC,CLDN5,CSF2,CSF3,CXCL8,F11R,FGF2,FLT1,GATA3,GFI1,IL12A,IL1B,IL1R2,IL1RL1,IL23A,IL33,JAG1,KDR,TNFRSF8,TSLP	1058 (16)
OXSR1	-0.986	kinase	Inhibited	-2.207	0.0127	MDM2,SLC12A3,SNAI1,SNAI2,TWIST1
PDGF BB	NA	complex	Inhibited	-2.203	2.81e-12	ACKR3,ACTA2,ADM,ADRA1D,ADRB2,AKAP12,AREG,ASCL1,BDKRB1,BMP3,BMP4,BMP6,CASP4,CCL2,CCN1,CCN2,CCNO,CDO1,COL18A1,CRYAB,CSF1,CSF1R,CSF2,CSF3,CXCL2,CXCL8,DCBLD2,DCN,DUSP1,EGR1,EGR2,EGR3,ENPP1,EREG,ETS2,F3,FBLN5,FGF2,FGFR1,FHL1,FHL2,FLT1,FN1,FOXC2,FOXS1,FZD2,GBP2,GDA,GDF15,GFPT2,GHR,GJA1,GJA5,GREM1,GUCY1B1,HES1,HMGCS1,HMOX1,HSD3B7,IER3,IGFBP4,IL1B,IL1RL1,JUNB,LGALS3,MAP2,MGST1,MGST2,MMP1,MMP14,MMP2,MMP3,…	1260 (18)
EFNA5	-2.449	kinase	Inhibited	-2.2	9.79e-08	ABCA12,ADAMTS4,APOBEC3G,BDNF,CCN2,DCBLD2,DUSP4,EREG,FOXA2,ITGB4,ITGB6,KLK7,KRT1,KRT13,KRT16,KRT4,KRT7,KRT75,PGR,PKP1,PLAT,PTGS2,PTHLH,S100A7,SOX9,TNFAIP6	929 (12)
GNAS	-0.79	enzyme	Inhibited	-2.2	1.32e-05	ADAMTS1,ALPL,CCN1,CXCL2,CYP19A1,CYP27B1,GLI1,GLI2,IL11,INHA,KLF4,MAFF,MUC5AC,NR4A1,NR4A2,NR4A3,PCSK1,PDE4A,PDE8B,PLA2G4A,PPARGC1A,PTCH2,PTHLH,RASD1,SLC34A1,SLC5A5,SPARC,SPP1,SYK,VGF	1279 (20)
ERBB2	1.262	kinase	Inhibited	-2.19	3.39e-10	ABCG2,ACTA1,ACTA2,ADAM12,ADAM19,ADAM8,ADAMTS5,ADGRL3,AGR2,ALDOC,ALOX15,ANG,ANGPTL2,ANGPTL4,AREG,AXIN2,BAG2,BCAM,BTG2,C4BPB,CADM1,CAVIN2,CAVIN3,CBFA2T3,CCDC80,CCL2,CCN2,CCN5,CCNE2,CD36,CDC42BPG,CDH11,CDH2,CDH3,CDKN2A,CDKN2B,CES1,CGB3 (includes others),CHDH,CHST2,CIDEC,CLDN3,CLDN4,CLDN7,CLEC11A,CLEC3B,CLEC4E,CLU,CMAS,CNTN3,COL18A1,COL5A1,COL5A2,COL6A1,COL6A2,COL7A1,CPM,CRYBG1,CSF1R,CSF2,CXCL8,CYP4B…	1337 (19)
VitaminD3-VDR-RXR	NA	complex	Inhibited	-2.19	8.36e-07	CALB1,CD14,COL13A1,CSF2,CST6,CYP24A1,CYP27B1,FOXO1,HOXA10,HSD17B2,IGFBP3,IL12A,IL1RL1,KLF4,KLK6,MXD1,PDGFA,PPARD,SEMA3B,SPP1,TGFB2,THBD,TRPV6
FALEC	-0.77	other	Inhibited	-2.186	0.00662	BTG2,CYFIP2,ECM1,FAS,PTEN
DOT1L	-0.675	phosphatase	Inhibited	-2.186	0.194	AQP5,GATA2,HOXA10,HOXA9,IRAK3,SCNN1A
TLR1	-0.42	transmembrane receptor	Inhibited	-2.186	0.288	CSF2,CXCL8,CYP27B1,IL1B,VDR
MIR17HG	-0.011	other	Inhibited	-2.184	5.21e-05	ACTA2,ALPL,APCDD1,BMP4,BMPR2,CELSR1,COL5A1,DCHS1,EFNA2,FBN2,FNDC3B,FZD2,GPC3,HEG1,HNF1B,HOXA5,HOXB4,HOXB5,IL7R,JAG1,LRP4,LTBP1,MDFI,MYCN,PDGFRA,PITX1,PKD2,PTEN,PTK7,PTPRU,RECK,RGMA,RGS5,RNF111,SEMA3E,SMOC1,TAGLN,TBX20,TBX6,TWSG1,WNT5A
ZBTB17	0.5	transcription regulator	Inhibited	-2.171	1	CAMK2N1,CDKN2B,EDA2R,EGR1,FOXG1,IER3,SOCS1,ZFP36
NFE2L2	0.224	transcription regulator	Inhibited	-2.165	0.212	ABCG2,ACE,ACSL5,ADCYAP1,AHR,ANG,AOX1,ATP1A1,ATP6V0D2,BDNF,CA3,CALB1,CCN2,CD36,CFD,CXCL2,CXCL6,CXCL8,CYBB,EPAS1,EPHX1,F10,FABP4,FGF13,FKBP5,FN1,G6PD,GABRA2,GADD45G,GHR,GNA14,GSTA4,GSTM1,HIPK2,HMBS,HMOX1,HNF1A,HTATIP2,ICAM1,IL1A,IL1B,IL1R2,IL1RN,IL20,IL24,KCNB2,KCND1,KRT4,LPL,MAFF,MAPK10,ME1,MEF2C,MGLL,MGST1,MITF,MKRN3,MMP10,MMP9,MST1R,NCF2,NFE2L3,NGEF,NR0B2,OSCAR,PKIA,PPARGC1A,PTGS2,PTPRB,RAMP2,RS…
BHLHE40	1.669	transcription regulator	Inhibited	-2.164	7.15e-07	ACTA2,AFF3,AHR,BDNF,BHLHE41,C3AR1,CALCB,CALCRL,CAPG,CASP1,CASP4,CCN4,CCR7,CD14,CD74,CNTN1,CSF2,CSF3,CTSS,CYBB,CYP11A1,DCBLD2,DMBT1,EBI3,ECM1,EGLN3,EPHX1,EPSTI1,EREG,FAS,GBP2,GBP6,GCNT2,GDA,GPR18,GSTM3,HAS1,HAVCR2,HK1,HRH4,IER3,IFI16,IL12A,IL1R2,IL2RG,IRAK2,IRF5,ITGA4,ITGA6,LEF1,LGALS3BP,LOX,LY75,LYN,MAFF,MARCO,MEF2C,MEFV,MERTK,MET,MITF,MMP14,MXD1,NCF4,NDRG1,NLRP3,OLR1,PCSK1,PDE4B,PER1,PF4,PLA2G4A…	1258 (19)
NOX1	0.125	enzyme	Inhibited	-2.15	0.0328	CXCL8,EPAS1,F3,FLT1,HMOX1,KDR,MMP9,TGFA
WT1	-1.126	transcription regulator	Inhibited	-2.143	2.76e-05	ADGRE5,AMHR2,ANPEP,AREG,BCL2A1,BTG2,BTK,CBS/CBSL,CCL2,CCL24,CCL26,CCN2,CKM,CSF1,CSF1R,CSF2,CSPG4,CXCL5,CYP19A1,EFNA1,EGR1,EPS8,EREG,ESR1,FGF1,FGFR1,GRB10,GSN,IFNL1,IL11,IL1B,IL1RN,IL23A,INHA,INSR,ITM2B,JUNB,JUP,KLF4,LGALS3,MDM2,MGST1,MMP13,MMP14,MMP2,MMP3,MMP9,MSLN,MT1X,MYCN,NDRG1,NOTCH3,NR4A2,NTRK2,PAX2,PDGFA,PIR,POU4F2,SALL2,SERPINE1,SH3BP5,SLC2A3,SLC35G2,SNAI2,SOX9,ST6GAL1,TERT,TM4SF1,TNFSF10,…	1339 (23)
EPHB4	-0.951	kinase	Inhibited	-2.132	0.000115	BMP2,BMP4,BMP5,CXCR4,FGFR2,GATA2,GATA3,IGFBP4,INA,KDR,KITLG,MYL4,NCAM2,PAX3,PAX9,RUNX1,TEK,TGFB2,WNT11,WNT5A,ZIC2,ZIC4
Tnf (family)	NA	group	Inhibited	-2.13	3.12e-08	ADAMTS5,BBC3,BCL2A1,C3AR1,CAVIN3,CCL2,CD4,CD40,CD72,CFLAR,CLDN2,CLDN4,CSF1,CXCL11,CXCL8,CYP3A5,DUOX1,ESM1,F3,FBXO32,FST,GFI1,GHR,GJA1,GJA5,HSD11B1,ICAM1,IL12A,IL1A,IL1B,IL1R1,IL33,JAG1,KDR,LAD1,LCN2,LGALS9,MMP13,MMP9,MSTN,NOS3,NOX5,PHEX,PLEK2,PTGER3,PTGS2,RUNX2,SAA1,SELL,SERPINE1,SOST,TLR2,TNFRSF1B,TNFRSF4,TYMP,VCAM1	868 (12)
ELK1	0.812	transcription regulator	Inhibited	-2.128	0.00136	BMP2,BMPR2,CCL2,CDKN2A,EGR1,EGR2,EGR4,IL23A,ITGB6,JUNB,MMP13,MMP9,MYLK,NUPR1,PRKCA,PRKN,PTGS2,RUNX2,SNAI1,SPP1,TAGLN,TERT,TPD52L1,ZFP36	1457 (25)
Rar	NA	group	Inhibited	-2.121	0.000398	ABCG2,ADAM10,AQP3,BTG2,CDH5,CRYAB,CSF3,EGR1,FGF8,MGP,MMP1,MMP13,PAX3,TGM2,UCP1	1117 (22)
GAS2L3	1.21	other	Inhibited	-2.121	0.00364	BTG2,CCNG1,EPHX1,F2R,FAS,PLK2,TM4SF1,ZMAT3
Collagen type II	NA	complex	Inhibited	-2.109	0.00034	BMP2,BMP4,BMP6,CCL24,CXCL2,CXCL5,FZD2,GDF5,IL1A,IL1B,IL1R1,IL1RN,MMP19,MMP7,NOG,TLR7,TLR8,TNFSF10	1190 (20)
CCR2	-5.555	G-protein coupled receptor	Inhibited	-2.103	0.000718	BGN,CCL2,CCL24,CD40,COL12A1,COL1A2,COL6A1,COL6A2,CSF1,CSF2,CSF3,CXCL2,CXCL6,CXCR4,DCN,DPT,FBLN1,FBLN2,FN1,IL1A,IL1B,IL23A,MMP13,MMP2,MMP9,PMCH,SLPI,SPARC,TGFB2,TGFBI,TGM2,TIMP4,TNC,TSLP,VCAN	1415 (19)
NFAT5	0.752	transcription regulator	Inhibited	-2.099	1.08e-07	AQP2,AREG,B3GAT1,BCL2A1,C1QTNF1,C1QTNF6,CCL2,CCN4,CD74,COL1A2,CSF2,CSF3,CXCL16,CYBB,EREG,F3,HECW2,HLA-DQB1,IFI16,IFIT2,IGFBP7,IL11,IL1B,IL1RN,IL23A,IRGM,ITGA1,ITGA4,ITGB3,LAMA3,LCN2,MYLK,NRG1,PLAT,POLE4,PPARD,PRSS35,PTGES,PTGFRN,PTGIS,PTGS1,RSAD2,S100A4,SLC5A3,SLC6A12,SLC7A2,SLFN13,SPP1,STAT1,TLR2,TNC,TNFRSF21,TNFSF10,VCAM1,VWF	853 (18)
Hbb-b1	NA	transporter	Inhibited	-2.08	1	CALCB,CD74,CLEC7A,CYBB,EGLN3,FN1,ICAM1,IL10RA,IL1B,IL2RG,NCF2,PRLR,RET,TLR2,UCP2,VCAM1
IKBKG	-1.67	kinase	Inhibited	-2.075	1.29e-06	ACTA1,AMPD3,BBC3,BMP2,CD247,CDH13,CFLAR,CH25H,CLDN8,CLU,CSF1,CSF2,CTSF,CXCL2,CXCL6,CXCL8,CYP7B1,DCN,EPAS1,EREG,FOXC2,GBP2,HLA-A,ICAM1,IFI16,IL11,IL1A,IL1B,IL1RN,JUNB,KCNH2,KLF5,LCN2,LIFR,MGP,NGF,PAX8,PTEN,PTX3,RGS16,RYR2,SEMA3C,SERPINB2,SFRP1,SLC5A5,SOD3,TMEM176B,TNFRSF1B,TNFSF10	1149 (13)
Creb	NA	group	Inhibited	-2.072	0.00073	AASS,ACTA2,ADCY8,ADCYAP1,ADM,ANK3,AREG,BBC3,BCAS1,BCL2L15,BDNF,BMP6,C3AR1,CALCA,CASP1,CCN1,CCN4,CD14,CDH10,CFLAR,CGB3 (includes others),CIDEC,COL8A1,CSF1R,CSRP1,CXCL8,CYP19A1,DUSP1,DUSP4,EGR1,EGR3,EGR4,EPHA3,FAS,FCER1G,FHDC1,GDA,GDPD3,GJA1,GJA5,GPR85,GSTM3,HAS2,HES1,HPGD,HSPB8,IER3,IFI16,IL11,IL1B,INHA,JUNB,KCNC1,KRT1,MCAM,MITF,MMP1,MMP2,MUC5AC,NMNAT2,NOS3,NOX5,NR4A1,NR4A3,NRN1,PDE4B,PER1,PLAT,PP…	1425 (24)
MEF2A	-0.454	transcription regulator	Inhibited	-2.07	0.000363	ACTA1,ACTC1,AQP4,ARHGAP20,ARHGEF19,BDNF,CKM,DPF3,GATA2,GATA3,GATA4,GBP2,IFIT2,IKZF1,MMP10,MXD1,NR4A1,OAS1,PPARGC1A,RSAD2,SLITRK4,SOST,SYT1,TGFB2,THBD,TNNC1,XIRP2,ZEB2	207 (5)
AURK	NA	group	Inhibited	-2.065	0.000527	ANK1,BBC3,BTG2,CDH10,CMBL,CRACR2B,CYFIP2,DNAI3,DPYSL4,EDA2R,FLG-AS1,INSYN2A,MDM2,PRAG1,PSTPIP2,SESN1,SPATA18,STOM,SULF2	629 (7)
ANLN	1.41	other	Inhibited	-2.065	0.000527	ANK1,BBC3,BTG2,CDH10,CMBL,CRACR2B,CYFIP2,DNAI3,DPYSL4,EDA2R,FLG-AS1,INSYN2A,MDM2,PRAG1,PSTPIP2,SESN1,SPATA18,STOM,SULF2
COMMD3-BMI1	NA	transcription regulator	Inhibited	-2.046	5.6e-08	CDKN2A,CDKN2B,FOXA1,HOXA1,HOXA10,HOXA13,HOXA2,HOXA3,HOXA4,HOXA5,HOXA7,HOXA9,HOXB3,HOXB5,HOXB6,HOXB7,HOXB9,IGF2BP3,LCN2,LEF1,PEG3,PRKCA,ROR2,WNT5A
SPRY4-IT1	NA	other	Inhibited	-2.04	0.00374	CDH2,CLDN3,CLDN7,F11R,SNAI1,VIM	407 (5)
CHUK	0.163	kinase	Inhibited	-2.038	2.5e-08	ACKR3,AMPD3,BMP2,CASP4,CCL2,CCN3,CDH13,CH25H,CLDN1,CLDN8,CLU,COL18A1,CSF1,CSF2,CTSF,CXCL2,CXCL6,CXCL8,CYP7B1,DCN,EGF,EREG,F3,FAS,FOXC2,GBP2,GBP4,GRIN2B,HEY1,HLA-A,HMOX1,ICAM1,IFI16,IFIT2,IL11,IL1A,IL1B,IL1RN,ITGB3,ITM2B,JUNB,KCNH2,KLF5,LCN2,LIFR,MFAP5,MGP,MMP10,MMP13,MMP2,MMP3,MMP9,MXD1,NGF,OVOL1,PLA2G4A,PTGS2,PTX3,RBP1,RGS16,SEMA3C,SERPINB2,SERPINB5,SFRP1,SOD3,SPP1,TGFA,TMEM176B,TNFRSF1B,TP63,TW…	1049 (12)
PTHLH	-15.468	other	Inhibited	-2.036	0.00881	ADAMTS1,ADAMTS7,ANGPT1,CDKN2A,CDKN2B,COL2A1,CXCL8,ECM1,EFNB2,FN1,IHH,IL11,ITGA6,KISS1,LEF1,MMP13,MMP9,PTGS2,RUNX1,RUNX2,SERPINE1,SOX9,TNC,VDR	1181 (22)
CASR	NA	G-protein coupled receptor	Inhibited	-2.033	0.146	ACAN,AGR2,CASP14,CLDN14,CSF1,EGR1,FLG,GABBR2,GADD45G,GATA3,GATA4,GATA6,IER3,IGFBP3,LBH,LPL,MYD88,NUPR1,PTGS2,PTHLH,RGCC,S100A8,S100A9,SLC7A7,TGFB2,THBD,TLR2,TMEM100,UCP2,VDR
SDCBP	0.337	enzyme	Inhibited	-2.028	0.0672	CLDN1,ITGA6,ITGB4,MMP2,MMP9,SNAI1,SNAI2,VIM
S100A4	-4.29	other	Inhibited	-2.023	5.79e-05	CCL24,CDH5,CSF3,EFNA1,FN1,ICAM1,MDM2,MMP13,MMP14,MMP2,MMP9,PF4,PTEN,S100A8,S100A9,SAA1,SNAI1,TWIST1,VCAM1,VIM	879 (13)
SFN	-1.726	other	Inhibited	-2.018	4.17e-06	AMOT,BCL6,BTG2,CDH2,DSC2,DSP,F3,FKBP5,IL1R1,JUP,NET1,PDK4,PKP3,SNAI2,VIM,ZEB1	1466 (17)
HOXA5	2.464	transcription regulator	Inhibited	-2.016	0.054	CXCL8,EGR1,IHH,MDM2,PGR,PTN,RUNX2,SHH
PPARA	-1.066	ligand-dependent nuclear receptor	Inhibited	-2.012	0.362	ABCA1,ABCG5,ACACA,ACADL,ACADS,ACSL5,ACTA1,ADAM10,ANGPTL4,APOE,AQP3,AQP7,ASS1,BDNF,CA9,CD36,CDKN2A,CEACAM1,CES3,CFI,CIDEA,CIDEC,CYBB,CYP27A1,CYP7B1,DIO2,ELOVL5,F11R,FABP4,FGB,FGF21,G0S2,G6PD,GPD1,GSTM3,H1-2,HMGCS1,HMOX1,HNF4A,HPX,IGFBP3,IL1B,IL1RN,KHK,LAMB3,LIFR,LIPG,LPL,MGLL,MGST1,mir-30,mir-34,mir-8,MMP9,MTTP,MVK,NCF2,NPPB,NR1H3,PAQR9,PC,PDK4,PKLR,PLA2G2A,PLA2G7,PLIN4,PPARD,PPARGC1A,PRDM16,PRKN,…
