# Supplementary material for: High endogenous CCL2 expression promotes the aggressive phenotype of human inflammatory breast cancer
Source: Nat Commun. 2021 Nov 25;12:6889. doi: 10.1038/s41467-021-27108-8 (PMC8617270; doi:10.1038/s41467-021-27108-8)
Supplement: Supplementary file 10 — Dataset 8 [file 41467_2021_27108_MOESM10_ESM.xlsx]

## Sheet: Suppl. Data 8
Supplementary Data 8
Expression of human chemokines by A3250 tumors and cells in vitro determined by mRNA-Seq.
Values shown are FPKM. Criteria for clasiffying a gene as expressed is FPKM>1 in all samples for the gene analyzed. Values from two independent experiments are shown.
	Exp 1						Exp 2
Gene	Tumor 1	Tumor 2	Tumor 3	Tumor Average	Cells		Cells 1	Cells 2	Cells3	Cells Average
CCL2	395.6	285.01	484.348	388.319	467.216		450.255	428.584	444.652	441.163
CXCL5	164.21	310.87	258.953	244.678	350.735		990.418	982.173	1016.9	996.498
CCL20	83.16	73.88	114.489	90.5096	16.6866		15.7636	14.7889	16.0843	15.5456
CXCL14	36.91	87.5	46.5059	56.972	0.110294		0.0105502	0.0116975	0.0119672	0.011405
CX3CL1	7.76	5.02	3.62906	5.46969	0.0164128		0.00627987	0.0208883	0.00712334	0.0114305
CXCL12	7.15	4.46	4.06279	5.22426	0.0102945		0.00393887	0.0043672	0.00446791	0.00425799
CXCL2	4.14	7.39	6.79736	6.10912	12.7445		65.363	65.243	71.1999	67.2687
CXCL3	2.55	6.39	2.47652	3.80551	1.31563		7.44293	5.74075	4.46602	5.88323
CCL21	0.46	6.81	0.0754386	2.44848	0.0586828		0.0224533	0.024895	0.025469	0.0242724
CXCL16	3.34	3.68	4.83812	3.95271	4.05825		6.10698	6.75186	6.1794	6.34608
CXCL1	2.98	1.6	11.1588	5.24628	10.8733		102.68	97.8562	101.858	100.798
CCL11	0.91	1.03	0.378416	0.772805	0.0588732		0.0225261	0.0249757	0.0255516	0.0243511
CXCL10	1.18	0.34	1.55443	1.02481	0.0895686		0.0514061	0.246984	0.136058	0.144816
CCL27	1.1	0.15	0.152521	0.467507	0.118644		0.272374	0.150997	0.154479	0.192617
CXCL17	0.1	0.4	0.0820715	0.194024	0.0638425		0.0244275	0.0270838	0.0277084	0.0264066
CCL14	0.15	0.12	0.126366	0.132122	0.0982991		0.0376112	0.0417013	0.0426629	0.0406585
CCL26	0.15	0.12	0.124568	0.131523	0.0968998		0.0370758	0.0411077	0.0420556	0.0400797
XCL2	0.15	0.12	0.247812	0.172604	0.0963853		0.036879	0.0408894	0.0418323	0.0398669
CCL1	0.14	0.11	0.117857	0.122619	0.0916796		0.0350785	0.0388931	0.03979	0.0379205
CCL23	0.13	0.11	0.111832	0.117277	0.0869931		0.0332853	0.036905	0.037756	0.0359821
CCL4	0.13	0.1	0.104958	0.111653	0.0816457		0.0312393	0.0346365	0.0354351	0.0337703
CCL19	0.12	0.1	0.204699	0.141566	0.0796165		0.0304629	0.0337756	0.0345544	0.032931
CCL18	0.11	0.09	0.0896377	0.0965459	0.0697281		0.0266794	0.0295807	0.0302628	0.028841
CCL3	0.11	0.09	0.0878382	0.0959461	0.0683283		0.0261438	0.0289868	0.0296553	0.028262
CCL7	0.1	0.08	0.0858982	0.0886327	0.0668192		0.0255664	0.0283466	0.0290003	0.0276378
CCL13	0.1	0.08	0.0822644	0.0874215	0.0639926		0.0244849	0.0271475	0.0277735	0.0264686
CCL17	0.1	0.08	0.160383	0.113461	0.0623799		0.0238678	0.0264634	0.0812207	0.0438506
CCL24	0.08	0.07	0.0681002	0.0727001	0.0529744		0.0202691	0.0224733	0.0229915	0.0219113
CCL15	0.08	0.06	0.0652442	0.0684147	0.0507527		0.019419	0.0215308	0.0220272	0.0209923
CCL25	0.07	0.06	0.177533	0.102511	0.0460335		0.0176134	0.0195288	0.0199791	0.0190404
CXCL13	0.07	0.06	0.114672	0.0815572	0.0446009		0.0170652	0.018921	0.0193573	0.0184478
CCL8	0.07	0.05	0.0560056	0.0586685	0.0435661		0.0166693	0.018482	0.0189082	0.0180198
CCL5	0.06	0.05	0.106718	0.0722393	0.0415074		0.0158816	0.0176086	0.0360293	0.0231732
CXCL11	0.05	0.04	0.0871818	0.0590606	0.135636		0.0129742	0.129466	0.0441505	0.062197
CXCL6	0.05	0.04	0.0421983	0.0440661	0.0328256		0.0125597	0.0139256	0.04274	0.0230751
CXCL8	0.05	0.04	0.246359	0.11212	0.12776		0.598824	0.528445	0.415869	0.514379
XCL1	0.05	0.04	0.0403034	0.0434345	0.0313516		0.0599787	0.0133002	0.0136069	0.028962
CCL16	0.04	0.03	0.0313371	0.033779	0.0243768		0.00932704	0.0103413	0.0105798	0.0100827
CXCL9	0.03	0.03	0.0258519	0.0286173	0.0201099		0.00769447	0.00853121	0.00872793	0.00831787
CCL28	0.04	0.02	0.0160751	0.0253584	0.0125046		0.00478453	0.00530483	0.00542715	0.00517217
CCL22	0.03	0.02	0.0239914	0.0246638	0.0186627		0.00714072	0.00791724	0.0242994	0.0131191
CXCL7	ND	ND	ND	ND	ND		ND	ND	ND	ND
CXCL4L1	ND	ND	ND	ND	ND		ND	ND	ND	ND
CXCL4	ND	ND	ND	ND	ND		ND	ND	ND	ND
